# Supplementary material for: Tissue Specific Profiling of Females of Schistosoma japonicum by Integrated Laser Microdissection Microscopy and Microarray Analysis
Source: PLoS Negl Trop Dis. 2009 Jun 30;3(6):e469. doi: 10.1371/journal.pntd.0000469 (PMC2696939; doi:10.1371/journal.pntd.0000469)
Supplement: Table S2 — Gene Ontology categories from 2 fold or higher differentially expressed gene detected in the three microdissected tissues. (0.04 MB XLS) [file pntd.0000469.s004.xls]

## Sheet: Gene Ontologies
Gene Ontologies
Gastrodermis
GO:0016787	hydrolase activity
GO:0005488	binding
GO:0003824	catalytic activity
GO:0044237	cellular metabolic process
GO:0043170	macromolecule metabolic process
GO:0016043	cellular component organization and biogenesis
GO:0044260	cellular macromolecule metabolic process
GO:0008152	metabolic process
GO:0019538	protein metabolic process
GO:0008150	biological_process
GO:0009987	cellular process
GO:0044267	cellular protein metabolic process
GO:0044238	primary metabolic process
Ovary
GO:0006412	translation
GO:0006950	response to stress
GO:0003735	structural constituent of ribosome
GO:0005198	structural molecule activity
GO:0006281	DNA repair
GO:0007010	cytoskeleton organization and biogenesis
GO:0009605	response to external stimulus
GO:0051704	multi-organism process
GO:0000245	spliceosome assembly
GO:0016070	RNA metabolic process
GO:0016568	chromatin modification
GO:0006357	regulation of transcription from RNA polymerase II promoter
GO:0034645	cellular macromolecule biosynthetic process
GO:0042623	ATPase activity, coupled
GO:0009308	amine metabolic process
GO:0006520	amino acid metabolic process
GO:0006519	amino acid and derivative metabolic process
GO:0022403	cell cycle phase
GO:0008026	ATP-dependent helicase activity
GO:0008134	transcription factor binding
GO:0019318	hexose metabolic process
GO:0016829	lyase activity
GO:0006470	protein amino acid dephosphorylation
GO:0015078	hydrogen ion transmembrane transporter activity
GO:0006818	hydrogen transport
GO:0002119	nematode larval development
GO:0015992	proton transport
GO:0015077	monovalent inorganic cation transmembrane transporter activity
GO:0000087	M phase of mitotic cell cycle
GO:0007067	mitosis
GO:0010605	negative regulation of macromolecule metabolic process
GO:0009791	post-embryonic development
GO:0042592	homeostatic process
GO:0007017	microtubule-based process
Vitelline
GO:0042623	ATPase activity, coupled
GO:0006412	translation
GO:0044249	cellular biosynthetic process
GO:0034645	cellular macromolecule biosynthetic process
GO:0043284	biopolymer biosynthetic process
GO:0003723	RNA binding
GO:0003735	structural constituent of ribosome
GO:0009059	macromolecule biosynthetic process
GO:0005198	structural molecule activity
GO:0016070	RNA metabolic process
GO:0006397	mRNA processing
GO:0006396	RNA processing
GO:0006950	response to stress
GO:0006974	response to DNA damage stimulus
GO:0016071	mRNA metabolic process
GO:0006457	protein folding
GO:0006281	DNA repair
GO:0008380	RNA splicing
GO:0006350	transcription
GO:0016787	hydrolase activity
GO:0065003	macromolecular complex assembly
GO:0006357	regulation of transcription from RNA polymerase II promoter
GO:0043933	macromolecular complex subunit organization
GO:0022403	cell cycle phase
GO:0000278	mitotic cell cycle
GO:0000279	M phase
GO:0008026	ATP-dependent helicase activity
GO:0007010	cytoskeleton organization and biogenesis
GO:0016772	transferase activity, transferring phosphorus-containing groups
GO:0000377	RNA splicing, via transesterification reactions with bulged adenosine as nucleophile
GO:0045182	translation regulator activity
GO:0008134	transcription factor binding
GO:0000245	spliceosome assembly
GO:0016829	lyase activity
GO:0004386	helicase activity
GO:0016811	hydrolase activity, acting on carbon-nitrogen (but not peptide) bonds, in linear amides
GO:0022613	ribonucleoprotein complex biogenesis and assembly
GO:0000087	M phase of mitotic cell cycle
GO:0007067	mitosis
GO:0022402	cell cycle process
GO:0006461	protein complex assembly
GO:0006508	proteolysis
GO:0019932	second-messenger-mediated signaling
GO:0015078	hydrogen ion transmembrane transporter activity
GO:0008324	cation transmembrane transporter activity
GO:0006399	tRNA metabolic process
GO:0043412	biopolymer modification
GO:0006464	protein modification process
GO:0006366	transcription from RNA polymerase II promoter
GO:0006351	transcription, DNA-dependent
GO:0050793	regulation of developmental process
GO:0016568	chromatin modification
GO:0051704	multi-organism process
GO:0003724	RNA helicase activity
GO:0043687	post-translational protein modification
GO:0042254	ribosome biogenesis
GO:0022618	ribonucleoprotein complex assembly
GO:0016887	ATPase activity
GO:0034621	cellular macromolecular complex subunit organization
GO:0006996	organelle organization and biogenesis
GO:0019213	deacetylase activity
GO:0008186	RNA-dependent ATPase activity
GO:0008283	cell proliferation
GO:0010605	negative regulation of macromolecule metabolic process
GO:0015077	monovalent inorganic cation transmembrane transporter activity
GO:0022890	inorganic cation transmembrane transporter activity
GO:0042592	homeostatic process
GO:0019208	phosphatase regulator activity
GO:0016301	kinase activity
GO:0034622	cellular macromolecular complex assembly
GO:0030188	chaperone regulator activity
GO:0016859	cis-trans isomerase activity
GO:0000003	reproduction
GO:0051186	cofactor metabolic process
GO:0004674	protein serine/threonine kinase activity
GO:0008233	peptidase activity
GO:0033558	protein deacetylase activity
GO:0004407	histone deacetylase activity
GO:0006468	protein amino acid phosphorylation
GO:0006796	phosphate metabolic process
GO:0006732	coenzyme metabolic process
