# Supplementary material for: Tissue Specific Profiling of Females of Schistosoma japonicum by Integrated Laser Microdissection Microscopy and Microarray Analysis
Source: PLoS Negl Trop Dis. 2009 Jun 30;3(6):e469. doi: 10.1371/journal.pntd.0000469 (PMC2696939; doi:10.1371/journal.pntd.0000469)
Supplement: Table S3 — Primer Sets for real time PCR validation of a subset of genes that were upregulated in the three microdissected tissues examined. (0.02 MB XLS) [file pntd.0000469.s005.xls]

## Sheet: Sheet1
Primers used for real time PCR
	Primer pair sequence (5'-3')
Probe Number	Forward	Reverse
Contig1150	TCATGATGGCCATTTGACAG	CATCGTTTGCTGAAATTGGA
Contig1382	GATCCTGCTCCTGAAGTTGC	CCGCTTAAGTGACTGGCGTA
Contig1394	AGATTTCGGGGATCGTCTTA	TCATCTGGCCTTAAAGGGATT
Contig2930	CGGCTTGAAGAAAATCGAAC	CCAGAGAAAACCTTCCGAAC
Contig5181	TGTTGTTCTGCTGTGGCATT	CCAACGAAATTAAGCGTCGTA
Contig5345	TCGATGTGGTTTTGTGGAGA	ACCCAGTGGTGCTAATGGAA
Contig6302	GCCGGTGAAGTACAAGAGACA	GACAATGCCATGGAGGAAGT
Contig6338	GCATCTCTTTTCATTGCTGCT	AGCATCCACAGCTTTTGACA
Contig8359	CTCCTGCCACGTTTGCTACT	CCGTAAAGGTGGAGGTTATGA
TC9593	CATATAGGCTCACGCCCAAT	TACAGCAGGACGGTGGCTAT
Control Primer	CGAGGACCTAACAGCAGAGG	TCCGAACGAACTTTGAATCC
