# Supplementary material for: Tissue Specific Profiling of Females of Schistosoma japonicum by Integrated Laser Microdissection Microscopy and Microarray Analysis
Source: PLoS Negl Trop Dis. 2009 Jun 30;3(6):e469. doi: 10.1371/journal.pntd.0000469 (PMC2696939; doi:10.1371/journal.pntd.0000469)
Supplement: Table S4 — Complete list of differentially expressed genes, shown on separate sheets of an Microsoft Excel File. ALL DATA Sheet: Relative fold change of all contigs normalised to control. Fold change for gastrodermis is normalised to the signals from an average of ovary and vitelline and individually against the two germinal tissues. The fold change for vitellaria or ovary are normalised to the signal from gastrodermis. Legend: Systematic: Probe identifiers. A full list of probes is shown in Table S1. Protein Identifier: BLASTX annotation result based on protein sequence. Normalised data and Flags are shown in separate columns for each tissue type. Fold changes relative to other tissues for the gastrodermis, ovary and vitellaria are shown is successive columns. Synonym: probe identity. Microarray Description: BLASTn annotation result based on nucleotide sequence. Abbreviations: P- Present; A-Absent; g-gastrodermis, o-ovary; v-vitellaria. In other sheets, the lists of enriched probes (Fold change greater than 2; sorted by decreasing fold changes relative to comparative tissues) for each of the three tissue types are presented on separate sheets of this file. Gastrodermis: Transcripts enriched for gastrodermis relative to ovary and vitellaria. In separate columns the fold changes of genes relative to either ovary and vitellaria are shown. Ovary: Transcripts enriched for ovary relative to gastrodermis. Vitellaria: Transcripts enriched for ovary relative to vitellaria. Legend to Sheets 2–6: Systematic: Probe identifiers. A full list of probes is shown in Table S1. Protein Identifier: BLASTX annotation result based on protein sequence. Fold change of transcripts in tissue featured in sheet relative to other tissues. Synonym: probe identity. Microarray Description: BLASTn annotation result based on nucleotide sequence. Abbreviations: g-gastrodermis; o-ovary; v-vitellaria (17.43 MB XLS) [file pntd.0000469.s006.xls]

## Sheet: ALL DATA
Sample ()*				Control		GASTRODERMIS		OVARY		VITELLINE		NORMALISED DATA
Systematic			Protein Description	Normalized	Flags	Normalized	Flags	Normalized	Flags	Normalized	Flags	o/g	v/g	g/av(o+v)	g/o	g/v	Synonyms	Microarray Description
Contig1_233			small subunit 1	0.995643	P	0.235925	P	1.07042	P	0.539253	P	4.53714	2.2857	0.293133	0.220403	0.437503	Contig1
Contig1_317			small subunit 1	0.99977	P	0.183557	P,A	1.06156	P	0.467534	P	5.78328	2.54708	0.240086	0.172912	0.392607	Contig1
Contig10_264			N/A	0.999956	A	1.05048	A	1.05551	A	1.09195	A	1.00479	1.03947	0.97835			Contig10	Salmo salar SYN2 gene for synapsin2, partial cds, and PPARG gene 5flanking region / hypothetical protein MED297_10026 [Reinekea sp. MED297]
Contig10_355			N/A	0.987276	A	0.919507	A	1.32519	A	0.908593	A	1.4412	0.988131	0.823273			Contig10	Salmo salar SYN2 gene for synapsin2, partial cds, and PPARG gene 5flanking region / hypothetical protein MED297_10026 [Reinekea sp. MED297]
Contig100_131			SJCHGC05622 protein [Schistosoma japonicum]	0.977072	A	1.70905	A	1.18095	A	1.01567	A	0.690998	0.594288	1.55607			Contig100	Schistosoma japonicum clone ZZD1068 mRNA sequence
Contig100_16			SJCHGC05622 protein [Schistosoma japonicum]	0.995605	P	0.201921	P	0.605164	P	0.521029	P	2.99704	2.58036	0.35859	0.333663	0.387542	Contig100	Schistosoma japonicum clone ZZD1068 mRNA sequence
Contig1000_276			NADH dehydrogenase subunit 1 [Schistosoma japonicum] >gi|167 senescence-associated protein	0.997633	P	0.164298	P	0.574811	P	0.275481	P	3.49859	1.67672	0.38645	0.285829	0.596404	Contig1000	Schistosoma mansoni ribosomal intergenic spacer DNA
Contig1000_316			NADH dehydrogenase subunit 1 [Schistosoma japonicum] >gi|167 senescence-associated protein	0.996174	P	0.155385	P	0.645842	P	0.416639	P	4.1564	2.68134	0.292494	0.240593	0.372948	Contig1000	Schistosoma mansoni ribosomal intergenic spacer DNA
Contig1001_240			sjchgc09328 protein [Schistosoma japonicum], similar to egg protein CP3611(Schistosoma japonicum)	0.999916	A	1.10328	A	1.02056	A	1.06542	A	0.925027	0.965686	1.0578			Contig1001	Schistosoma japonicum clone ZZD400 mRNA sequence / SJCHGC09328
Contig1001_300			sjchgc09328 protein [Schistosoma japonicum], similar to egg protein CP3611(Schistosoma japonicum)	0.998464	A	0.270394	A	0.258231	A	0.267203	A	0.955016	0.988197	1.02922			Contig1001	Schistosoma japonicum clone ZZD400 mRNA sequence / SJCHGC09328
Contig1002_105			N/A	0.999988	P	0.262674	P,A	0.564362	P	0.431924	P	2.14852	1.64433	0.527307	0.465436	0.608149	Contig1002	Human DNA sequence from clone RP11-566B18 on chromosome Xq24-25, complete sequence / exodeoxyribonuclease III [Vibrio fischeri ES114]
Contig1002_65			N/A	0.995916	P	0.45548	P	0.572492	P	0.418156	P	1.2569	0.918055	0.91956	0.795609	1.08926	Contig1002	Human DNA sequence from clone RP11-566B18 on chromosome Xq24-25, complete sequence / exodeoxyribonuclease III [Vibrio fischeri ES114]
Contig1003_418			sjchgc02279 protein [Schistosoma japonicum], similar to AAP05954-hypothetical protein[Schistosoma japonicum], putative CD9/CD37/CD63 antigens(Schistosoma japonicum)	0.999914	A	1.10532	A	1.25569	A	1.06502	A	1.13604	0.963543	0.952569			Contig1003	Schistosoma japonicum clone ZZD391 mRNA sequence / SJCHGC02279
Contig1003_458			sjchgc02279 protein [Schistosoma japonicum], similar to AAP05954-hypothetical protein[Schistosoma japonicum], putative CD9/CD37/CD63 antigens(Schistosoma japonicum)	0.998986	A	0.956974	A	0.975733	A	0.989225	A	1.0196	1.0337	0.974039			Contig1003	Schistosoma japonicum clone ZZD391 mRNA sequence / SJCHGC02279
Contig1006_266			endothelin converting enzyme ece	0.951959	P,A	0.208069	A	0.213036	A	0.243435	A	1.02387	1.16997	0.911645			Contig1006	Glycine max chitinase class I (Chia1) and hypothetical protein genes,complete cds
Contig1006_301			endothelin converting enzyme ece	0.999557	P	0.18475	A	0.476607	A	0.34569	A	2.57974	1.87112	0.449351			Contig1006	Glycine max chitinase class I (Chia1) and hypothetical protein genes,complete cds
Contig1007_469		Contig1007	ank accession number l33405 fimbrin in schistosoma mansoni glycogen synthase kinase 3 [Schmidtea mediterranea]	0.999925	A	1.10589	A	1.01185	A	1.07529	A	0.914969	0.972335	1.05971			Contig1007	Schistosoma japonicum clone ZZD238 mRNA sequence
Contig1007_92		Contig1007	ank accession number l33405 fimbrin in schistosoma mansoni glycogen synthase kinase 3 [Schmidtea mediterranea]	0.995205	P	0.194021	P	2.90173	P	0.439312	P	14.9558	2.26425	0.116144	0.0668639	0.441648	Contig1007	Schistosoma japonicum clone ZZD238 mRNA sequence
Contig1008_209			sjchgc01989 protein [Schistosoma japonicum], similar to AAP06092-hypothetical protein(Schistosoma japonicum)	0.945662	A	0.293345	A	0.371733	A	0.525273	A	1.26722	1.79063	0.654054			Contig1008	Homo sapiens chromosome 5 clone CTD-2123J17, complete sequence
Contig1008_269			sjchgc01989 protein [Schistosoma japonicum], similar to AAP06092-hypothetical protein(Schistosoma japonicum)	0.889644	A	0.531767	A	0.874894	A	1.17974	P,A	1.64526	2.21852	0.517628			Contig1008	Homo sapiens chromosome 5 clone CTD-2123J17, complete sequence
Contig1009_318			reverse transcriptase	0.999859	P	0.256565	P	0.844889	P	0.424841	P	3.29308	1.65588	0.404126	0.303667	0.603909	Contig1009	Dictyostelium discoideum chromosome 2 map 2567470-3108875 strain AX4, complete sequence / SJCHGC03156
Contig1009_426			reverse transcriptase	0.993519	P	0.285314	P	0.943526	P	0.436845	P	3.30698	1.5311	0.413387	0.302391	0.653123	Contig1009	Dictyostelium discoideum chromosome 2 map 2567470-3108875 strain AX4, complete sequence / SJCHGC03156
Contig101_396			N/A	0.999869	A	1.04451	A	1.05278	A	1.08375	A	1.00792	1.03757	0.977763			Contig101	Homo sapiens chromosome 5 clone CTD-2019N2, complete sequence
Contig101_436			N/A	0.932333	A	0.639846	A	0.782943	A	0.643918	A	1.22364	1.00636	0.896858			Contig101	Homo sapiens chromosome 5 clone CTD-2019N2, complete sequence
Contig1014_253			sjchgc02132 protein [Schistosoma japonicum], hypothetical protein	0.999771	A	1.02018	A	1.85481	A	1.05981	A	1.81812	1.03884	0.700045			Contig1014	Homo sapiens 12 BAC RP11-495K9 (Roswell Park Cancer Institute Human BACLibrary) complete sequence / SJCHGC02132
Contig1014_308			sjchgc02132 protein [Schistosoma japonicum], hypothetical protein	0.973868	A	0.57494	A	1.02797	A	0.492925	A	1.78795	0.85735	0.756057			Contig1014	Homo sapiens 12 BAC RP11-495K9 (Roswell Park Cancer Institute Human BACLibrary) complete sequence / SJCHGC02132
Contig1015_1		Contig1015	sjchgc02085 protein [Schistosoma japonicum], hypothetical protein, putative transmebrane protein	0.995982	P	0.138876	P	1.15888	P	0.176688	P	8.34477	1.27228	0.207964	0.119836	0.785993	Contig1015	Homo sapiens secretory carrier membrane protein (SCAMP1) mRNA,complete cds / SJCHGC02085
Contig1015_365		Contig1015	sjchgc02085 protein [Schistosoma japonicum], hypothetical protein, putative transmebrane protein	0.985516	A	0.919638	A	0.891739	A	0.896708	A	0.969663	0.975066	1.02842			Contig1015	Homo sapiens secretory carrier membrane protein (SCAMP1) mRNA,complete cds / SJCHGC02085
Contig1016_369		Contig1016	sjchgc07069 protein hypothetical protein MGG_13811 [Magnaporthe grisea 70-15] >g	0.994572	P	0.256928	P	0.912406	P	0.494654	P	3.55121	1.92526	0.365199	0.281594	0.51941	Contig1016	Homo sapiens chromosome 8, clone RP11-345I19, complete sequence / SJCHGC07069
Contig1016_436		Contig1016	sjchgc07069 protein hypothetical protein MGG_13811 [Magnaporthe grisea 70-15] >g	0.996625	P	0.238929	P	0.948666	P	0.455437	P	3.9705	1.90616	0.340329	0.251858	0.524614	Contig1016	Homo sapiens chromosome 8, clone RP11-345I19, complete sequence / SJCHGC07069
Contig1017_266		Contig1017	N/A	0.999788	P	0.222579	A	2.77003	P	0.334652	A	12.4451	1.50352	0.143383			Contig1017	Mus musculus chromosome 3, clone RP23-176H24, complete sequence
Contig1017_306		Contig1017	N/A	0.974971	P,A	0.167931	A	2.29238	P	0.290485	A	13.6508	1.72979	0.130034			Contig1017	Mus musculus chromosome 3, clone RP23-176H24, complete sequence
Contig1019_704			protein kiaa0406	0.886232	A	0.586568	A	0.561431	A	0.577591	A	0.957146	0.984696	1.02995			Contig1019	Plasmodium falciparum 3D7 chromosome 11 section 7 of 8 of the completesequence / SJCHGC02325
Contig1019_778			protein kiaa0406	0.998639	A	1.03307	A	1.01263	A	1.00948	A	0.980211	0.97716	1.02178			Contig1019	Plasmodium falciparum 3D7 chromosome 11 section 7 of 8 of the completesequence / SJCHGC02325
Contig102_130			sjchgc06890 protein [Schistosoma japonicum], similar to AAP06050 -hypothetical protein(Schistosoma japonicum)	0.999745	A	1.0748	A	1.0224	A	1.04551	A	0.951252	0.972756	1.0395			Contig102	Drosophila melanogaster SD07354 full length cDNA / SJCHGC06890
Contig102_54			sjchgc06890 protein [Schistosoma japonicum], similar to AAP06050 -hypothetical protein(Schistosoma japonicum)	0.995986	P	0.256679	P	0.024043	A	0.954719	P	0.0936693	3.7195	0.524498			Contig102	Drosophila melanogaster SD07354 full length cDNA / SJCHGC06890
Contig1020_217			conserved hypothetical protein [Tetrahymena thermophila SB21 sjchgc05622 protein [Schistosoma japonicum], similar to ZipA(Dictyostelium discoideum)	0.995786	P	0.404315	P	0.877218	P	0.509152	P	2.16964	1.2593	0.583271	0.460905	0.794095	Contig1020	Human DNA sequence from clone RP11-535K18 on chromosome Xq26.2-27.1 Contains the gene for LIM proteinSLIMMER, a pseudogene similar to brain-specific STE20-like protein kinase 3 (STK3), ESTs, STSs, GSSs and CpG Islands, complete sequence / SJCHGC05622
Contig1020_237			conserved hypothetical protein [Tetrahymena thermophila SB21 sjchgc05622 protein [Schistosoma japonicum], similar to ZipA(Dictyostelium discoideum)	0.996535	P	0.453697	P	0.918746	P	0.530362	P	2.02502	1.16898	0.626174	0.493822	0.855447	Contig1020	Human DNA sequence from clone RP11-535K18 on chromosome Xq26.2-27.1 Contains the gene for LIM proteinSLIMMER, a pseudogene similar to brain-specific STE20-like protein kinase 3 (STK3), ESTs, STSs, GSSs and CpG Islands, complete sequence / SJCHGC05622
Contig1021_332			N/A	0.999965	A	1.96105	A	1.06742	A	1.06729	A	0.544309	0.544243	1.8373			Contig1021	Oceanobacillus iheyensis HTE831 genomic DNA, section 7-13 / hypothetical protein [Plasmodium falciparum 3D7]
Contig1021_372			N/A	1	A	1.06775	A	1.05124	A	1.08955	A	0.984531	1.02042	0.997533			Contig1021	Oceanobacillus iheyensis HTE831 genomic DNA, section 7-13 / hypothetical protein [Plasmodium falciparum 3D7]
Contig1023_336			N/A	0.999953	A	1.02174	A	1.02661	A	1.04495	A	1.00476	1.02271	0.986449			Contig1023	Zea mays CL28_-2 mRNA sequence
Contig1023_565			N/A	0.918791	A	0.571868	A	0.679728	A	0.82033	A	1.18861	1.43448	0.762461			Contig1023	Zea mays CL28_-2 mRNA sequence
Contig1024_291			sjchgc03653 protein [Schistosoma japonicum], similar to AAP06378-hypothetical protein(Schistosoma japonicum)	0.971081	A	1.78754	P,A	1.55649	A	1.02123	A	0.870743	0.571301	1.38692			Contig1024	Schistosoma japonicum clone ZZD1014 mRNA sequence / SJCHGC03653
Contig1024_425			sjchgc03653 protein [Schistosoma japonicum], similar to AAP06378-hypothetical protein(Schistosoma japonicum)	0.999838	A	1.09899	A	1.03893	A	1.06161	A	0.945352	0.965983	1.04639			Contig1024	Schistosoma japonicum clone ZZD1014 mRNA sequence / SJCHGC03653
Contig1025_617			sjchgc00387 protein [Schistosoma japonicum], similar to AAP06092-hypothetical protein(Schistosoma japonicum)	0.998064	P	0.105572	A	0.103021	A	0.137817	A	0.975834	1.30543	0.876707			Contig1025	Schistosoma japonicum clone ZZZ249 mRNA sequence
Contig1025_706			sjchgc00387 protein [Schistosoma japonicum], similar to AAP06092-hypothetical protein(Schistosoma japonicum)	0.999966	P	0.576474	P,A	0.753401	P	0.740085	P	1.30691	1.28381	0.771984	0.765162	0.778928	Contig1025	Schistosoma japonicum clone ZZZ249 mRNA sequence
Contig1026_813			N/A	0.858708	A	0.357852	A	0.614906	A	0.386815	A	1.71833	1.08094	0.714473			Contig1026	Oryza sativa (japonica cultivar-group) genomic DNA, chromosome 1, PAC clone:P0481E12 / CG30446-PA [Drosophila melanogaster]
Contig1026_874			N/A	0.948221	P,A	0.188893	A	0.256496	A	0.408528	A	1.35789	2.16274	0.56808			Contig1026	Oryza sativa (japonica cultivar-group) genomic DNA, chromosome 1, PAC clone:P0481E12 / CG30446-PA [Drosophila melanogaster]
Contig1028_362			N/A	0.994767	P	0.147863	A	1.90624	P	0.436684	P	12.8919	2.9533	0.126221			Contig1028	HIV-1 isolate FIN9363 subtype F1 from Finland, complete genome
Contig1028_518			N/A	0.999507	A	0.79364	A	3.04135	P,A	0.770501	A	3.83216	0.970844	0.416406			Contig1028	HIV-1 isolate FIN9363 subtype F1 from Finland, complete genome
Contig1029_475			sjchgc03077 protein [Schistosoma japonicum], hypothetical protein	0.980991	P	1.02199	P,A	0.261812	A	0.151034	A	0.25618	0.147785	4.95092			Contig1029	Schistosoma mansoni clone Sm7 satellite sequence / SJCHGC03077
Contig1029_515			sjchgc03077 protein [Schistosoma japonicum], hypothetical protein	0.998829	P	0.984278	P	0.177538	A	0.166872	A	0.180374	0.169537	5.71573			Contig1029	Schistosoma mansoni clone Sm7 satellite sequence / SJCHGC03077
Contig1030_323			sjchgc02961 protein [Schistosoma japonicum], similar to Hypothetical protein CBG21915(Caenorhabditis briggsae)	0.991529	P	0.226116	P	0.809442	P	0.541128	P	3.57976	2.39314	0.334846	0.279348	0.417861	Contig1030	Mouse DNA sequence from clone RP23-305L4 on chromosome X, completesequence / SJCHGC02961
Contig1030_567			sjchgc02961 protein [Schistosoma japonicum], similar to Hypothetical protein CBG21915(Caenorhabditis briggsae)	0.993481	P	0.244136	P	0.93419	P	0.527619	P	3.82651	2.16117	0.334019	0.261335	0.462713	Contig1030	Mouse DNA sequence from clone RP23-305L4 on chromosome X, completesequence / SJCHGC02961
Contig1031_657		Contig1031	N/A	0.997538	P	0.266333	P	0.588663	P	0.930971	P	2.21025	3.49551	0.350523	0.452437	0.286081	Contig1031	Homo sapiens chromosome 3 clone RP11-527L9, complete sequence / hypothetical protein ERGA_CDS_02470 [Ehrlichia ruminantium str. Gardel]
Contig1031_697		Contig1031	N/A	0.997279	P	0.236644	P	0.529709	P	0.849215	P	2.23842	3.58858	0.34323	0.446743	0.278662	Contig1031	Homo sapiens chromosome 3 clone RP11-527L9, complete sequence / hypothetical protein ERGA_CDS_02470 [Ehrlichia ruminantium str. Gardel]
Contig1032_179			sjchgc00146 protein>gb|AAP06073.1| similar to NM_022756 hypothetical protein FLJ11730 in Homo sapiens; hypothetical protein FLJ11730 in Homo sapiens [Schistosoma japonicum]	0.998287	P	0.278082	P	0.834392	P	0.576859	P	3.00052	2.07442	0.394093	0.333275	0.482063	Contig1032	Schistosoma japonicum clone ZZD1203 mRNA sequence / SJCHGC00146
Contig1032_219			sjchgc00146 protein>gb|AAP06073.1| similar to NM_022756 hypothetical protein FLJ11730 in Homo sapiens; hypothetical protein FLJ11730 in Homo sapiens [Schistosoma japonicum]	0.998719	P	0.201591	P	0.530723	P	0.388568	P	2.63267	1.92751	0.43858	0.379843	0.518805	Contig1032	Schistosoma japonicum clone ZZD1203 mRNA sequence / SJCHGC00146
Contig1033_461			N/A	0.999888	A	1.03134	A	1.03901	A	1.03171	A	1.00744	1.00037	0.996112			Contig1033	Schistosoma mansoni DNA for repeat sequences / Tn7-like transposition protein C [Pseudomonas fluorescens PfO-1]
Contig1033_530			N/A	0.999857	A	1.03707	A	1.0497	A	1.07423	A	1.01218	1.03583	0.976558			Contig1033	Schistosoma mansoni DNA for repeat sequences / Tn7-like transposition protein C [Pseudomonas fluorescens PfO-1]
Contig1034_34		Contig1034	family protein	0.992486	P	0.252659	P	1.10097	P	0.57439	P	4.35752	2.27337	0.301618	0.229488	0.439875	Contig1034	Human DNA sequence from clone RP11-74A12 on chromosome 13q31.2-32.2, complete sequence / unnamed protein product [Yarrowia lipolytica CLIB122]
Contig1034_99		Contig1034	family protein	0.996337	P	0.259099	P	0.995058	P	0.617992	P	3.84046	2.38516	0.321253	0.260385	0.419259	Contig1034	Human DNA sequence from clone RP11-74A12 on chromosome 13q31.2-32.2, complete sequence / unnamed protein product [Yarrowia lipolytica CLIB122]
Contig1035_356			N/A	0.999998	A	2.39454	P,A	1.95932	A	1.02509	A	0.818244	0.428093	1.6047			Contig1035	Homo sapiens chromosome 16 clone RP11-354A20, complete sequence / hypothetical protein [Plasmodium falciparum 3D7]
Contig1035_532			N/A	0.999943	A	1.01767	A	1.03463	A	1.04429	A	1.01666	1.02616	0.979036			Contig1035	Homo sapiens chromosome 16 clone RP11-354A20, complete sequence / hypothetical protein [Plasmodium falciparum 3D7]
Contig1036_500			N/A	0.997547	A	1.22184	A	1.07672	A	0.632881	A	0.88123	0.517973	1.42938			Contig1036	Zebrafish DNA sequence from clone CH211-247O1 in linkage group 7,complete sequence / SJCHGC02085
Contig1036_543			N/A	0.999975	P	0.148789	A	1.64246	P	0.458505	P	11.0389	3.08158	0.141639			Contig1036	Zebrafish DNA sequence from clone CH211-247O1 in linkage group 7,complete sequence / SJCHGC02085
Contig1038_622			N/A	0.998736	A	1.55212	A	1.02824	A	1.09616	A	0.662477	0.706237	1.46123			Contig1038	Homo sapiens chromosome 8, clone RP11-42C24, complete sequence / SJCHGC06890
Contig1038_664			N/A	0.999898	A	1.06898	A	1.05936	A	1.13913	A	0.990995	1.06562	0.972472			Contig1038	Homo sapiens chromosome 8, clone RP11-42C24, complete sequence / SJCHGC06890
Contig1039_135			N/A	0.965699	A	0.794921	A	0.779959	A	0.803217	A	0.981178	1.01044	1.00421			Contig1039	Human DNA sequence from clone RP11-168P6 on chromosome 13, complete sequence
Contig1039_9			N/A	0.9603	A	0.804474	A	0.769671	A	0.815082	A	0.956739	1.01319	1.01527			Contig1039	Human DNA sequence from clone RP11-168P6 on chromosome 13, complete sequence
Contig1040_612			N/A	0.999832	A	1.03748	A	1.04163	A	1.05126	A	1.004	1.01328	0.991435			Contig1040	Schistosoma japonicum non-LTR retrotransposon Sj-pido clone S19A,partial sequence
Contig1040_652			N/A	0.999991	A	1.05454	A	1.04949	A	1.07586	A	0.995207	1.02021	0.992348			Contig1040	Schistosoma japonicum non-LTR retrotransposon Sj-pido clone S19A,partial sequence
Contig1042_298			N/A	0.999969	A	1.10305	A	2.0423	A	1.5293	A	1.8515	1.38643	0.617679			Contig1042	Genomic sequence for Arabidopsis thaliana BAC T32E20 from chromosome I, complete sequence
Contig1042_364			N/A	0.959603	P	0.294896	A	0.356072	A	0.351461	A	1.20745	1.19181	0.833589			Contig1042	Genomic sequence for Arabidopsis thaliana BAC T32E20 from chromosome I, complete sequence
Contig1046_266			sjchgc03235 protein [Schistosoma japonicum], similar to AAP05895-hypothetical protein with ATP/GTP-binding site motif A (P-loop)(Schistosoma japonicum)	0.870349	A	1.12071	A	0.616873	A	0.527584	A	0.550431	0.470759	1.9585			Contig1046	Schistosoma japonicum clone ZZZ264 mRNA sequence / SJCHGC03235
Contig1046_326			sjchgc03235 protein [Schistosoma japonicum], similar to AAP05895-hypothetical protein with ATP/GTP-binding site motif A (P-loop)(Schistosoma japonicum)	0.999994	A	1.03077	A	1.21351	A	1.03198	A	1.17729	1.00118	0.918075			Contig1046	Schistosoma japonicum clone ZZZ264 mRNA sequence / SJCHGC03235
Contig1047_270			sjchgc06786 protein [Schistosoma japonicum], similar to AAP06001-similar to GenBank Accession Number AB009609 HrTT-1 in Halocynthia roretzi(Schistosoma japonicum)	0.999897	A	1.04051	A	1.02895	A	1.02611	A	0.988892	0.986163	1.01263			Contig1047	Caenorhabditis elegans cosmid F13B10, complete sequence / SJCHGC06786
Contig1047_336			sjchgc06786 protein [Schistosoma japonicum], similar to AAP06001-similar to GenBank Accession Number AB009609 HrTT-1 in Halocynthia roretzi(Schistosoma japonicum)	0.999731	A	1.03846	A	1.02351	A	1.06166	A	0.98561	1.02234	0.99604			Contig1047	Caenorhabditis elegans cosmid F13B10, complete sequence / SJCHGC06786
Contig1048_169			N/A	0.999856	A	1.0307	A	1.02148	A	1.02492	A	0.991054	0.994393	1.00733			Contig1048	Caenorhabditis elegans cosmid T01B6, complete sequence / germination protein [Oceanobacillus iheyensis HTE831]
Contig1048_209			N/A	0.999958	A	1.07726	A	2.03471	A	1.0442	A	1.88877	0.969306	0.699772			Contig1048	Caenorhabditis elegans cosmid T01B6, complete sequence / germination protein [Oceanobacillus iheyensis HTE831]
Contig1049_750			N/A	0.849874	A	1.09369	P,A	0.490351	A	0.505306	A	0.448344	0.462018	2.19693			Contig1049	Homo sapiens secretory carrier membrane protein (SCAMP1) mRNA,complete cds
Contig1049_780			N/A	0.998939	A	1.02245	A	1.00466	A	1.01392	A	0.982602	0.991652	1.01304			Contig1049	Homo sapiens secretory carrier membrane protein (SCAMP1) mRNA,complete cds
Contig105_304			TPA: zinc finger protein [Ciona intestinalis] sjchgc01227 protein [Schistosoma japonicum], similar to Hypothetical protein CBG15682(Caenorhabditis briggsae)	0.995145	P	0.162663	P	0.695703	P	0.386101	P	4.27695	2.37362	0.300726	0.233811	0.421297	Contig105	Homo sapiens chromosome 20 clone h119, complete sequence / SJCHGC01227
Contig105_504			TPA: zinc finger protein [Ciona intestinalis] sjchgc01227 protein [Schistosoma japonicum], similar to Hypothetical protein CBG15682(Caenorhabditis briggsae)	0.919449	A	0.664582	A	0.829184	A	0.672707	A	1.24768	1.01222	0.884995			Contig105	Homo sapiens chromosome 20 clone h119, complete sequence / SJCHGC01227
Contig1050_555			N/A	0.999912	A	1.01505	A	1.03563	A	1.04192	A	1.02028	1.02648	0.977158			Contig1050	Zea mays CL9121_1 mRNA sequence / SJCHGC02117
Contig1050_585			N/A	0.99998	A	1.11317	A	1.07631	A	1.08867	A	0.966881	0.977987	1.02835			Contig1050	Zea mays CL9121_1 mRNA sequence / SJCHGC02117
Contig1051_576		Contig1051	surfeit gene 6 U88 [Brugia malayi] >gi|158590166|gb|EDP28897.1| U88, putati	0.997914	P	0.429962	P	2.01154	P	0.623727	P	4.67842	1.45066	0.326313	0.213747	0.689343	Contig1051	Schistosoma japonicum clone ZZD1586 mRNA sequence
Contig1051_596		Contig1051	surfeit gene 6 U88 [Brugia malayi] >gi|158590166|gb|EDP28897.1| U88, putati	0.999118	P	0.288017	P	1.30866	P	0.343497	P	4.54368	1.19263	0.348656	0.220086	0.838486	Contig1051	Schistosoma japonicum clone ZZD1586 mRNA sequence
Contig1052_330			N/A	0.996151	P	0.31907	A	0.951245	P	0.529257	P,A	2.98131	1.65875	0.431029			Contig1052	Drosophila melanogaster chromosome X section 41 of 74 of the completesequence
Contig1052_579			N/A	0.99973	A	1.03555	A	1.04469	A	1.06409	A	1.00883	1.02757	0.982128			Contig1052	Drosophila melanogaster chromosome X section 41 of 74 of the completesequence
Contig1053_559			trna (5-methylaminomethyl-2-thiouridylate)-methyltransferase	0.999917	A	1.0552	A	1.23507	A	1.08669	A	1.17046	1.02984	0.908967			Contig1053	Homo sapiens BAC clone RP11-100C21 from 7, complete sequence
Contig1053_710			trna (5-methylaminomethyl-2-thiouridylate)-methyltransferase	0.999848	A	1.01435	A	1.03716	A	1.04613	A	1.02248	1.03133	0.973799			Contig1053	Homo sapiens BAC clone RP11-100C21 from 7, complete sequence
Contig1054_558			sjchgc09529 protein [Schistosoma japonicum], similar to NP_998103-hypothetical protein zgc:85939(Danio rerio)	0.996493	P	0.258854	P	0.971781	P	0.616647	P	3.75417	2.38222	0.325925	0.266371	0.419777	Contig1054	Human DNA sequence from clone RP4-740A11 on chromosome Xq22.2-23, complete sequence / SJCHGC09529
Contig1054_618			sjchgc09529 protein [Schistosoma japonicum], similar to NP_998103-hypothetical protein zgc:85939(Danio rerio)	0.960542	A	0.783557	A	1.55655	A	0.848017	A	1.98652	1.08227	0.651725			Contig1054	Human DNA sequence from clone RP4-740A11 on chromosome Xq22.2-23, complete sequence / SJCHGC09529
Contig1056_595			N/A	0.999318	P	0.442001	P	0.776199	P	0.479514	P	1.7561	1.08487	0.703984	0.569443	0.921769	Contig1056	Homo sapiens chromosome 5 clone RP11-543L14, complete sequence
Contig1056_635			N/A	0.986115	A	0.705737	A	0.897006	A	0.464972	A	1.27102	0.658846	1.03634			Contig1056	Homo sapiens chromosome 5 clone RP11-543L14, complete sequence
Contig1057_827			general transcription factorpolypeptide 5	0.999996	A	1.02213	A	2.01352	A	1.03273	A	1.96992	1.01037	0.671075			Contig1057	Coffea arabica microsatellite DNA, clone 104-6CTG / SJCHGC05705
Contig1057_849			general transcription factorpolypeptide 5	0.999488	A	1.03984	A	1.02386	A	1.22128	A	0.984626	1.17449	0.926305			Contig1057	Coffea arabica microsatellite DNA, clone 104-6CTG / SJCHGC05705
Contig1058_586			N/A	0.999953	A	1.00581	A	1.03048	A	1.03228	A	1.02453	1.02633	0.975204			Contig1058	Homo sapiens BAC clone RP11-674I16 from 2, complete sequence / hypothetical protein [Guillardia theta]
Contig1058_626			N/A	0.999998	A	1.02124	A	1.02758	A	1.97529	A	1.00621	1.93421	0.680177			Contig1058	Homo sapiens BAC clone RP11-674I16 from 2, complete sequence / hypothetical protein [Guillardia theta]
Contig106_445			receptor for egg jelly 8 [Strongylocentrotus purpuratus] >gi mgc142779 protein	0.998066	P	0.285593	P	1.30776	P	0.805936	P	4.57909	2.82197	0.270231	0.218384	0.354362	Contig106	Schmidtea mediterranea clone H.6.11f unknown mRNA sequence / SJCHGC02760
Contig106_487			receptor for egg jelly 8 [Strongylocentrotus purpuratus] >gi mgc142779 protein	0.908584	A	0.535409	A	0.682321	A	0.519002	A	1.27439	0.969355	0.891367			Contig106	Schmidtea mediterranea clone H.6.11f unknown mRNA sequence / SJCHGC02760
Contig1060_125			sjchgc06682 protein [Schistosoma japonicum], similar to CG13929-PA(Drosophila melanogaster)	0.999983	A	1.19831	P,A	1.99913	P	0.85682	P,A	1.6683	0.715024	0.839166			Contig1060	Listeria monocytogenes strain EGD, complete genome, segment 10-12 / SJCHGC06682
Contig1060_84			sjchgc06682 protein [Schistosoma japonicum], similar to CG13929-PA(Drosophila melanogaster)	0.997754	P	0.2382	P	1.1675	P	0.634675	P	4.90135	2.66446	0.264347	0.204026	0.375311	Contig1060	Listeria monocytogenes strain EGD, complete genome, segment 10-12 / SJCHGC06682
Contig1063_172			sjchgc06919 protein [Schistosoma japonicum], hypothetical protein	0.99279	A	0.935343	A	1.09841	A	1.04926	A	1.17434	1.12179	0.871033			Contig1063	Atelerix albiventris clone LB4-416G11, complete sequence / SJCHGC06919
Contig1063_73			sjchgc06919 protein [Schistosoma japonicum], hypothetical protein	0.999212	A	0.79618	A	1.07799	A	0.813086	A	1.35395	1.02123	0.842039			Contig1063	Atelerix albiventris clone LB4-416G11, complete sequence / SJCHGC06919
Contig1072_30			N/A	0.991678	A	0.902806	A	1.03017	A	0.899595	A	1.14108	0.996444	0.935663			Contig1072	Schistosoma japonicum clone ZZD1014 mRNA sequence
Contig1072_71			N/A	0.999184	A	1.05591	A	1.03152	A	1.02896	A	0.976904	0.974477	1.02492			Contig1072	Schistosoma japonicum clone ZZD1014 mRNA sequence
Contig1073_11		Contig1073	N/A	0.988576	P	0.518645	P	0.567985	P	0.266474	P	1.09513	0.513788	1.24307	0.913133	1.94633	Contig1073	Schistosoma japonicum clone G29A non-LTR retrotransposon SjR2-like, partial sequence
Contig1073_490		Contig1073	N/A	0.9968	P	0.567406	P	0.408124	P	0.362076	P	0.71928	0.638125	1.4734	1.39028	1.56709	Contig1073	Schistosoma japonicum clone G29A non-LTR retrotransposon SjR2-like, partial sequence
Contig1075_195			N/A	0.999927	A	2.80584	A	1.91065	A	1.09211	A	0.680955	0.389228	1.86884			Contig1075	Schistosoma japonicum clone G29A non-LTR retrotransposon SjR2-like, partial sequence
Contig1075_901			N/A	0.999876	A	1.08107	A	1.03027	A	1.04636	A	0.953006	0.967887	1.04118			Contig1075	Schistosoma japonicum clone G29A non-LTR retrotransposon SjR2-like, partial sequence
Contig1076_101			sjchgc00596 protein [Schistosoma japonicum], similar to NP_496406-putative membrane protein of fungal and metazoan origin (2L531)(Caenorhabditis elegans)	0.996536	P	0.391374	P	0.321014	P	0.489794	P	0.820222	1.25147	0.965393	1.21918	0.799058	Contig1076	Mus musculus mLANP-L mRNA for LANP-like protein, complete cds / SJCHGC00596
Contig1076_141			sjchgc00596 protein [Schistosoma japonicum], similar to NP_496406-putative membrane protein of fungal and metazoan origin (2L531)(Caenorhabditis elegans)	0.994632	P	0.460153	P	0.351283	P	0.503619	P	0.763405	1.09446	1.07651	1.30992	0.913694	Contig1076	Mus musculus mLANP-L mRNA for LANP-like protein, complete cds / SJCHGC00596
Contig1078_484		Contig1078	N/A	0.993418	P	0.5968	P	2.97445	P	0.40044	P	4.98399	0.670978	0.353671	0.200642	1.49036	Contig1078	Drosophila melanogaster chromosome X section 44 of 74 of the complete sequence
Contig1078_541		Contig1078	N/A	0.994136	P	0.614469	P	3.13087	P	0.409098	P	5.09524	0.665774	0.347161	0.196262	1.50201	Contig1078	Drosophila melanogaster chromosome X section 44 of 74 of the complete sequence
Contig1079_261		Contig1079	first chain of major exonuclease RexA [Streptococcus gordoni	0.992537	P	0.313116	P	1.1598	P	0.469788	P	3.70406	1.50037	0.384288	0.269974	0.666504	Contig1079	Arabidopsis thaliana T-DNA flanking sequence, left border, clone 440A09
Contig1079_92		Contig1079	first chain of major exonuclease RexA [Streptococcus gordoni	0.999892	P	0.197707	P	0.904357	P	0.457699	P	4.57424	2.31504	0.290306	0.218615	0.431958	Contig1079	Arabidopsis thaliana T-DNA flanking sequence, left border, clone 440A09
Contig108_614			glycerol-3-phosphate dehydrogenase	0.999967	A	1.04733	A	1.03727	A	1.04443	A	0.990399	0.997235	1.00622			Contig108	Mus musculus chromosome X clone RP24-76O19, complete sequence / SJCHGC05857
Contig108_686			glycerol-3-phosphate dehydrogenase	0.999973	A	1.05462	A	1.05622	A	1.09417	A	1.00151	1.0375	0.980866			Contig108	Mus musculus chromosome X clone RP24-76O19, complete sequence / SJCHGC05857
Contig1081_303		Contig1081	lightlc8-type 2 8kd dynein light chain	0.991049	P	0.933347	P	0.0667324	P	0.125932	P	0.071498	0.134925	9.68886	13.9864	7.41154	Contig1081	Schistosoma japonicum dynein light chain 4 (DLC4) mRNA, complete cds
Contig1081_343		Contig1081	lightlc8-type 2 8kd dynein light chain	0.995368	P	0.785051	P	0.0695367	P	0.119939	P	0.088576	0.152778	8.28657	11.2897	6.54543	Contig1081	Schistosoma japonicum dynein light chain 4 (DLC4) mRNA, complete cds
Contig1082_1		Contig1082	specifically rac-associated	0.995021	P	0.271821	P	0.693774	P	0.482787	P	2.55232	1.77612	0.46206	0.3918	0.563024	Contig1082	Schistosoma japonicum retrotransposon Gulliver clone M5A, partialsequence
Contig1082_234		Contig1082	specifically rac-associated	0.995304	P	0.386251	P	1.06974	P	0.385791	P	2.76953	0.998809	0.530737	0.361072	1.00119	Contig1082	Schistosoma japonicum retrotransposon Gulliver clone M5A, partialsequence
Contig1083_314			N/A	0.982669	A	0.892016	A	0.862449	A	0.870277	A	0.966854	0.97563	1.02961			Contig1083	Homo sapiens chromosome 17, clone RP11-278N14, complete sequence / SJCHGC07001
Contig1083_343			N/A	0.916218	A	0.647512	A	1.02369	A	0.897647	A	1.58096	1.3863	0.674022			Contig1083	Homo sapiens chromosome 17, clone RP11-278N14, complete sequence / SJCHGC07001
Contig1084_654			phosphatase and actin regulator 2	0.966913	A	2.98348	P,A	0.77824	A	0.783232	A	0.260849	0.262523	3.82137			Contig1084	Mus musculus chromosome 15 clone RP23-70H20, complete sequence
Contig1084_742			phosphatase and actin regulator 2	0.999806	A	1.03582	A	1.04915	A	1.07328	A	1.01287	1.03617	0.976068			Contig1084	Mus musculus chromosome 15 clone RP23-70H20, complete sequence
Contig1085_1			sjchgc06690 protein [Schistosoma japonicum], similar to MSTP039(Homo sapiens)	0.995392	P	0.227427	P	0.982444	P	0.541123	P	4.31983	2.37933	0.298545	0.231491	0.420286	Contig1085	Homo sapiens immunogloref BUlin lambda locus (IGL@) on chromosome 22 / SJCHGC06690
Contig1085_553			sjchgc06690 protein [Schistosoma japonicum], similar to MSTP039(Homo sapiens)	0.99996	A	1.09838	A	1.07068	A	1.07818	A	0.974784	0.981611	1.02229			Contig1085	Homo sapiens immunogloref BUlin lambda locus (IGL@) on chromosome 22 / SJCHGC06690
Contig1086_616			N/A	0.999857	A	1.02376	A	1.02384	A	1.05777	A	1.00008	1.03322	0.98362			Contig1086	Papio anubis clone RP41-353N1, complete sequence
Contig1086_674			N/A	0.999997	A	1.12838	A	1.009	A	1.09116	A	0.894201	0.967019	1.07456			Contig1086	Papio anubis clone RP41-353N1, complete sequence
Contig1087_490			sjchgc06762 protein [Schistosoma japonicum], similar to peptidylglycine alpha hydroxylating mono-oxygenase(Schistosoma mansoni)	0.997579	P	0.296325	A	1.22623	P	0.188338	A	4.13814	0.635578	0.418961			Contig1087	Schistosoma mansoni peptidylglycine alpha hydroxylating mono-oxygenase mRNA, complete cds / SJCHGC06762
Contig1087_547			sjchgc06762 protein [Schistosoma japonicum], similar to peptidylglycine alpha hydroxylating mono-oxygenase(Schistosoma mansoni)	0.999999	P,A	0.295697	A	1.72867	P	0.263973	A	5.84607	0.892714	0.296789			Contig1087	Schistosoma mansoni peptidylglycine alpha hydroxylating mono-oxygenase mRNA, complete cds / SJCHGC06762
Contig1088_394			N/A	0.999955	A	1.00571	A	1.28274	A	1.15862	A	1.27546	1.15204	0.823892			Contig1088	Schistosoma japonicum Sj-alpha-1 retroposon-like sequence / porin B [Pseudomonas syringae pv. tomato str. DC3000]
Contig1088_434			N/A	0.99993	A	1.09708	A	1.04109	A	1.0733	A	0.948962	0.978324	1.03773			Contig1088	Schistosoma japonicum Sj-alpha-1 retroposon-like sequence / porin B [Pseudomonas syringae pv. tomato str. DC3000]
Contig1089_191			N/A	0.962706	P	0.0563448	A	1.59923	P	0.13508	A	28.3828	2.39739	0.0649768			Contig1089	Zebrafish DNA sequence from clone DKEY-7I23 in linkage group 8, complete sequence / SJCHGC03974
Contig1089_714			N/A	0.974315	A	0.782322	A	0.792949	A	0.803032	A	1.01358	1.02647	0.980364			Contig1089	Zebrafish DNA sequence from clone DKEY-7I23 in linkage group 8, complete sequence / SJCHGC03974
Contig1090_449		Contig1090	N/A	0.994371	P	0.217886	P	1.6958	P	0.401353	P	7.78295	1.84203	0.207793	0.128486	0.542879	Contig1090	Human DNA sequence from clone RP11-305E17 on chromosome 1, complete sequence / hypothetical protein PB100656.00.0 [Plasmodium berghei]
Contig1090_627		Contig1090	N/A	0.999973	A	1.05352	A	1.05345	A	1.08539	A	0.999931	1.03025	0.985132			Contig1090	Human DNA sequence from clone RP11-305E17 on chromosome 1, complete sequence / hypothetical protein PB100656.00.0 [Plasmodium berghei]
Contig1091_205		Contig1091	leishmanolysin-like (metallopeptidase m8 family)	0.999926	A	1.04555	A	1.04322	A	1.06132	A	0.997773	1.01509	0.993611			Contig1091	Homo sapiens chromosome 21 clone RP1-111A18 map 21q22.2, completesequence / SJCHGC02988
Contig1091_245		Contig1091	leishmanolysin-like (metallopeptidase m8 family)	0.999182	P	0.155459	A	7.82518	P	0.150436	A	50.336	0.967691	0.0389835			Contig1091	Homo sapiens chromosome 21 clone RP1-111A18 map 21q22.2, completesequence / SJCHGC02988
Contig1093_157		Contig1093	permease for cytosine purines uracil thiamine allantoin sjchgc06386 protein [Schistosoma japonicum], hypothetical protein, putative transmebrane protein	0.993967	P	0.561571	P	0.325314	P	0.225059	P	0.579292	0.400767	2.04069	1.72625	2.49521	Contig1093	Mus musculus chromosome 1, clone RP23-283D3, complete sequence / SJCHGC06386
Contig1093_197		Contig1093	permease for cytosine purines uracil thiamine allantoin sjchgc06386 protein [Schistosoma japonicum], hypothetical protein, putative transmebrane protein	0.996523	P	0.559064	P	0.405884	P	0.282535	P	0.726005	0.505371	1.6242	1.3774	1.97874	Contig1093	Mus musculus chromosome 1, clone RP23-283D3, complete sequence / SJCHGC06386
Contig1094_610			N/A	0.992444	A	1.01613	A	0.7424	A	0.451101	A	0.730615	0.443941	1.70277			Contig1094	Mus musculus chromosome 10 clone RP24-202N20, complete sequence / RNA-binding protein, putative [Trypanosoma cruzi]
Contig1094_678			N/A	0.999997	A	1.01827	A	1.03002	A	1.03769	A	1.01154	1.01907	0.984927			Contig1094	Mus musculus chromosome 10 clone RP24-202N20, complete sequence / RNA-binding protein, putative [Trypanosoma cruzi]
Contig1096_503			N/A	0.991642	P,A	0.232437	A	0.231576	A	0.265275	A	0.996296	1.14127	0.935642			Contig1096	Homo sapiens chromosome 15, clone RP11-540N15, complete sequence / hypothetical protein PB400804.00.0 [Plasmodium berghei]
Contig1096_601			N/A	0.999978	A	1.03332	A	1.03217	A	1.02873	A	0.998885	0.995554	1.00279			Contig1096	Homo sapiens chromosome 15, clone RP11-540N15, complete sequence / hypothetical protein PB400804.00.0 [Plasmodium berghei]
Contig1097_611			hypothetical repeat containing protein	0.999905	A	1.03327	A	1.03807	A	1.05853	A	1.00465	1.02446	0.985657			Contig1097	Mus musculus chromosome 12 clone RP23-97L17, complete sequence / SJCHGC02050
Contig1097_712			hypothetical repeat containing protein	0.999811	A	1.0327	A	1.03117	A	1.065	A	0.998513	1.03127	0.985326			Contig1097	Mus musculus chromosome 12 clone RP23-97L17, complete sequence / SJCHGC02050
Contig1098_158			hypothetical protein DDBDRAFT_0206068 [Dictyostelium discoid	0.999787	P	0.307881	P	1.16531	P	0.414675	P	3.78494	1.34687	0.389726	0.264205	0.742463	Contig1098	Homo sapiens 3 BAC RP11-259P15 (Roswell Park Cancer Institute Human BAC Library) complete sequence
Contig1098_634			hypothetical protein DDBDRAFT_0206068 [Dictyostelium discoid	0.997266	P	0.0144442	A	0.01	A	0.369873	P	0.692317	25.6069	0.0760479			Contig1098	Homo sapiens 3 BAC RP11-259P15 (Roswell Park Cancer Institute Human BAC Library) complete sequence
Contig1099_586			N/A	0.999973	A	1.01994	A	1.0183	A	1.38591	A	0.998395	1.35882	0.848459			Contig1099	Mus musculus chromosome 8 clone RP24-573O22, complete sequence / D1054.5 [Caenorhabditis elegans]
Contig1099_707			N/A	0.95273	A	0.669513	A	0.701542	A	0.885877	A	1.04784	1.32317	0.843524			Contig1099	Mus musculus chromosome 8 clone RP24-573O22, complete sequence / D1054.5 [Caenorhabditis elegans]
Contig11_196			N/A	0.999418	A	1.05791	A	1.03538	A	1.03995	A	0.978711	0.983028	1.0195			Contig11	Oncorhynchus mykiss clone GC41 MHC class I antigen (Onmy-U41p)pseudogene, partial sequence; and proteosome suref BUnitLMP7-PSMB8 (LMP7-PSMB8) gene, exons 3 through 6 andpartial cds
Contig11_238			N/A	0.999656	A	1.09458	A	1.05939	A	1.05597	A	0.967848	0.96472	1.03489			Contig11	Oncorhynchus mykiss clone GC41 MHC class I antigen (Onmy-U41p)pseudogene, partial sequence; and proteosome suref BUnitLMP7-PSMB8 (LMP7-PSMB8) gene, exons 3 through 6 andpartial cds
Contig110_1		Contig110	dehydrogenase reductase sdr family member 8 sjchgc02310 protein [Schistosoma japonicum], similar to AAP05887-similar to XM_143618 retinal short chain dehydrogenase reductase in Homo sapiens in Mus musculus(Schistosoma japonicum)	0.999967	P	0.660424	P	1.50212	P	0.254282	P	2.27448	0.385029	0.752019	0.439661	2.59721	Contig110	Schistosoma japonicum clone ZZD459 mRNA sequence
Contig110_21		Contig110	dehydrogenase reductase sdr family member 8 sjchgc02310 protein [Schistosoma japonicum], similar to AAP05887-similar to XM_143618 retinal short chain dehydrogenase reductase in Homo sapiens in Mus musculus(Schistosoma japonicum)	0.999115	P	0.918519	P	0.603234	P	0.130794	P	0.656747	0.142397	2.50268	1.52266	7.02264	Contig110	Schistosoma japonicum clone ZZD459 mRNA sequence
Contig1100_17			N/A	0.99786	P	0.371849	P	0.79831	P	0.572186	P	2.14686	1.53876	0.54265	0.465796	0.649875	Contig1100	Homo sapiens BAC clone RP11-648P3 from 4, complete sequence
Contig1100_593			N/A	0.999996	A	1.06211	A	6.39572	P,A	1.05778	A	6.02172	0.995926	0.284996			Contig1100	Homo sapiens BAC clone RP11-648P3 from 4, complete sequence
Contig1102_100			N/A	0.996728	A	0.809471	A	0.819654	A	0.812148	A	1.01258	1.00331	0.992118			Contig1102	Pseudomonas putida gyrB gene for DNA gyrase suref BUnit B, partial cds, strain:ATCC 68832
Contig1102_513			N/A	0.957015	A	0.812886	A	0.776263	A	0.77841	A	0.954948	0.957589	1.04573			Contig1102	Pseudomonas putida gyrB gene for DNA gyrase suref BUnit B, partial cds, strain:ATCC 68832
Contig1104_214		Contig1104	N/A	0.999886	A	1.06278	A	1.64858	A	1.12965	A	1.5512	1.06292	0.765077			Contig1104	Takifugu rubripes omega class glutathione-S-transferase, PTEN, 3-phosphoadenosine 5-phosphosulfate synthase 2, multiple inositol polyphosphate phosphatase 1, and hypothetical protein genes, complete cds; and multiple inositol polyphosphate phosphatase 2 gene, partial cds /
Contig1104_267		Contig1104	N/A	0.823366	P	0.130908	A	2.25189	P	0.237577	A	17.2021	1.81485	0.105169			Contig1104	Takifugu rubripes omega class glutathione-S-transferase, PTEN, 3-phosphoadenosine 5-phosphosulfate synthase 2, multiple inositol polyphosphate phosphatase 1, and hypothetical protein genes, complete cds; and multiple inositol polyphosphate phosphatase 2 gene, partial cds /
Contig1105_470			sjchgc09144 protein [Schistosoma japonicum], similar to polyprotein(Schistosoma japonicum)	0.999657	P	0.154377	A	1.20422	P	0.319051	A	7.80049	2.06669	0.202692			Contig1105	Schistosoma japonicum retrotransposon SjR2 polyprotein gene, completecds
Contig1105_760			sjchgc09144 protein [Schistosoma japonicum], similar to polyprotein(Schistosoma japonicum)	0.999933	A	1.94219	A	1.61434	A	1.04316	A	0.831196	0.537104	1.46167			Contig1105	Schistosoma japonicum retrotransposon SjR2 polyprotein gene, completecds
Contig1106_243			N/A	0.99986	A	1.01592	A	1.03673	A	1.04669	A	1.02048	1.03029	0.975245			Contig1106	Arabidopsis thaliana At2g15890 gene, complete cds
Contig1106_301			N/A	0.99998	A	1.07452	A	1.02797	A	1.04332	A	0.956681	0.970968	1.03753			Contig1106	Arabidopsis thaliana At2g15890 gene, complete cds
Contig1107_506			sjchgc06058 protein [Schistosoma japonicum], hypothetical protein	0.990806	P	0.413184	P	0.689982	P	0.445943	P	1.66991	1.07928	0.727485	0.598834	0.926541	Contig1107	Schistosoma haematobium acetylcholinesterase gene, complete cds / SJCHGC06058
Contig1107_581			sjchgc06058 protein [Schistosoma japonicum], hypothetical protein	0.991954	P	0.370655	P	0.747075	P	0.322715	P	2.01555	0.870661	0.69295	0.496143	1.14855	Contig1107	Schistosoma haematobium acetylcholinesterase gene, complete cds / SJCHGC06058
Contig1108_21		Contig1108	N/A	0.99606	P	0.228304	P	0.910552	P	0.569349	P	3.98832	2.49382	0.30854	0.250732	0.400992	Contig1108	Mus musculus chromosome 15 clone RP23-306F21, complete sequence / D-tyrosyl-tRNA(Tyr) deacylase [Rhodoferax ferrireducens DSM 15236]
Contig1108_81		Contig1108	N/A	0.997132	P	0.268074	P	0.898828	P	0.60873	P	3.35292	2.27076	0.355639	0.298248	0.440382	Contig1108	Mus musculus chromosome 15 clone RP23-306F21, complete sequence / D-tyrosyl-tRNA(Tyr) deacylase [Rhodoferax ferrireducens DSM 15236]
Contig111_576			armadillo repeat containing 1	0.999964	A	1.02585	A	1.0375	A	1.04541	A	1.01136	1.01907	0.985014			Contig111	Mouse DNA sequence from clone RP23-87L24 on chromosome 2, completesequence / SJCHGC09351
Contig111_622			armadillo repeat containing 1	0.999965	A	1.58525	A	1.17944	A	1.04204	A	0.744005	0.657335	1.42721			Contig111	Mouse DNA sequence from clone RP23-87L24 on chromosome 2, completesequence / SJCHGC09351
Contig1110_792			N/A	0.95009	A	0.701826	A	1.48625	A	0.733742	A	2.11769	1.04548	0.632278			Contig1110	Schistosoma mansoni DNA for repeat sequences / Ig-like, group 2 [Clostridium beijerincki NCIMB 8052]
Contig1110_832			N/A	0.999987	A	1.0302	A	1.03039	A	1.02835	A	1.00018	0.998203	1.00081			Contig1110	Schistosoma mansoni DNA for repeat sequences / Ig-like, group 2 [Clostridium beijerincki NCIMB 8052]
Contig1111_727			sjchgc06930 protein [Schistosoma japonicum], similar to egg protein CP1084(Schistosoma japonicum)	0.999994	A	1.01164	A	1.03081	A	1.0236	A	1.01895	1.01182	0.984848			Contig1111	Schistosoma japonicum clone ZZD1469 mRNA sequence / SJCHGC06930
Contig1111_803			sjchgc06930 protein [Schistosoma japonicum], similar to egg protein CP1084(Schistosoma japonicum)	0.999846	A	1.20333	A	1.0463	A	1.06579	A	0.869502	0.885702	1.13947			Contig1111	Schistosoma japonicum clone ZZD1469 mRNA sequence / SJCHGC06930
Contig1113_751			sjchgc06375 protein [Schistosoma japonicum], hypothetical protein	0.999827	A	1.04439	A	1.03322	A	1.03154	A	0.989302	0.987693	1.01164			Contig1113	Schistosoma mansoni leucine-rich protein (SMV0119) mRNA, complete cds / SJCHGC06375
Contig1113_791			sjchgc06375 protein [Schistosoma japonicum], hypothetical protein	0.999962	A	1.07764	A	1.03685	A	1.10096	A	0.962148	1.02164	1.00817			Contig1113	Schistosoma mansoni leucine-rich protein (SMV0119) mRNA, complete cds / SJCHGC06375
Contig1114_744			sjchgc05352 protein [Schistosoma japonicum], hypothetical protein	0.999952	A	1.04441	A	1.0394	A	1.03299	A	0.995197	0.989066	1.00793			Contig1114	Homo sapiens chromosome 8, clone RP11-402L5, complete sequence / SJCHGC05352
Contig1114_797			sjchgc05352 protein [Schistosoma japonicum], hypothetical protein	0.96764	A	0.816262	A	0.782343	A	0.842212	A	0.958445	1.03179	1.00491			Contig1114	Homo sapiens chromosome 8, clone RP11-402L5, complete sequence / SJCHGC05352
Contig1115_714			mucin	0.976939	A	0.443318	A	0.859464	A	0.464724	A	1.93871	1.04829	0.66957			Contig1115	Mus musculus chromosome 12, clone RP23-300E12, complete sequence / SJCHGC02595
Contig1115_787			mucin	0.99984	A	1.01678	A	1.03745	A	1.04816	A	1.02032	1.03086	0.975049			Contig1115	Mus musculus chromosome 12, clone RP23-300E12, complete sequence / SJCHGC02595
Contig1116_654			sjchgc09809 protein [Schistosoma japonicum], hypothetical protein	0.97861	A	0.805551	A	0.823938	A	0.816181	A	1.02283	1.0132	0.982308			Contig1116	Lemur catta clone LB2-159J16, complete sequence / SJCHGC09809
Contig1116_703			sjchgc09809 protein [Schistosoma japonicum], hypothetical protein	0.999649	A	0.676639	A	0.669476	A	0.545092	A	0.989414	0.805587	1.11421			Contig1116	Lemur catta clone LB2-159J16, complete sequence / SJCHGC09809
Contig1117_604			sjchgc02707 protein [Schistosoma japonicum], similar to AAP06031 -hypothetical protein with DUF164 domain(Schistosoma japonicum)	0.999903	A	1.06563	A	1.05546	A	1.05575	A	0.990459	0.990731	1.00949			Contig1117	Mouse DNA sequence from clone RP23-18P19 on chromosome 2, complete sequence / SJCHGC02707
Contig1117_742			sjchgc02707 protein [Schistosoma japonicum], similar to AAP06031 -hypothetical protein with DUF164 domain(Schistosoma japonicum)	0.901084	A	0.584228	A	1.0573	A	0.838268	A	1.80974	1.43483	0.616415			Contig1117	Mouse DNA sequence from clone RP23-18P19 on chromosome 2, complete sequence / SJCHGC02707
Contig1118_161			rnf121 protein	0.98918	P	0.331215	P	1.61714	P	0.572059	P	4.88246	1.72715	0.30259	0.204815	0.578989	Contig1118	Human DNA sequence from clone RP13-216E22 on chromosome Xq13.1-21.1Contains XIST (X (inactive)-specific transcript), a novelgene similar to phospholemman (FXYD1) and a CpG island,complete sequence / SJCHGC02975
Contig1118_344			rnf121 protein	0.996547	P	0.301718	P	1.44421	P	0.564811	P	4.78662	1.87199	0.300363	0.208916	0.534192	Contig1118	Human DNA sequence from clone RP13-216E22 on chromosome Xq13.1-21.1Contains XIST (X (inactive)-specific transcript), a novelgene similar to phospholemman (FXYD1) and a CpG island,complete sequence / SJCHGC02975
Contig1119_168			N/A	0.998518	P	0.271627	P	0.417252	P	0.497976	P	1.53612	1.83331	0.593573	0.650991	0.545462	Contig1119	Aspergillus oryzae vmaC gene for vacuolar membrane ATPase C, completecds / DNA topoisomerase III [Enterococcus faecalis V583]
Contig1119_672			N/A	0.999939	A	1.02909	A	1.03119	A	1.05561	A	1.00204	1.02577	0.986286			Contig1119	Aspergillus oryzae vmaC gene for vacuolar membrane ATPase C, completecds / DNA topoisomerase III [Enterococcus faecalis V583]
Contig112_656			ubiquitously expressed transcript	0.997555	A	0.659729	A	0.616978	A	0.684975	A	0.935201	1.03827	1.01344			Contig112	Human DNA sequence from clone RP5-875J14 on chromosome Xq13.1-21.1 Contains the 3 part of the ATRX (alpha thalassemia-mental retardation syndrome X-linked (RAD54 (S. cerevisiae) homolog)) gene, ESTs, STSs and GSSs, complete sequence / SJCHGC02644
Contig112_686			ubiquitously expressed transcript	0.999935	A	1.09504	A	1.65703	A	1.06053	A	1.51322	0.968488	0.805898			Contig112	Human DNA sequence from clone RP5-875J14 on chromosome Xq13.1-21.1 Contains the 3 part of the ATRX (alpha thalassemia-mental retardation syndrome X-linked (RAD54 (S. cerevisiae) homolog)) gene, ESTs, STSs and GSSs, complete sequence / SJCHGC02644
Contig1121_1		Contig1121	sjchgc02665 protein [Schistosoma japonicum], hypothetical protein containing Lamino-associated polypeptide 2/emerin domaincontaining Lamino-associated polypeptide 2/emerin domain	0.998227	P	0.150941	P	0.914303	P	0.359059	P	6.05734	2.3788	0.237075	0.165089	0.42038	Contig1121	Homo sapiens chromosome 7 clone RP11-7P19, complete sequence / SJCHGC02665
Contig1121_110		Contig1121	sjchgc02665 protein [Schistosoma japonicum], hypothetical protein containing Lamino-associated polypeptide 2/emerin domaincontaining Lamino-associated polypeptide 2/emerin domain	0.996663	P	0.367013	P	1.01877	P	0.605855	P	2.77584	1.65077	0.451813	0.360252	0.605776	Contig1121	Homo sapiens chromosome 7 clone RP11-7P19, complete sequence / SJCHGC02665
Contig1123_59			N/A	0.999694	A	1.04888	A	1.03389	A	1.07109	A	0.985714	1.02118	0.996565			Contig1123	Drosophila melanogaster chromosome 3L, section 30 of 83 of the completesequence / SJCHGC09012
Contig1123_795			N/A	0.999984	A	1.10249	A	1.02856	A	1.02805	A	0.932948	0.932486	1.07214			Contig1123	Drosophila melanogaster chromosome 3L, section 30 of 83 of the completesequence / SJCHGC09012
Contig1124_11			hypothetical protein COPEUT_00716 [Coprococcus eutactus ATCC	0.996167	P	0.178867	P	1.1967	P	0.387861	P	6.69042	2.16843	0.225763	0.149468	0.461162	Contig1124	Dictyostelium discoideum chromosome 2 map 5515173-5817331 strain AX4, complete sequence
Contig1124_217			hypothetical protein COPEUT_00716 [Coprococcus eutactus ATCC	0.993579	P	0.219625	P	1.32853	P	0.460754	P	6.04909	2.09792	0.245489	0.165314	0.476664	Contig1124	Dictyostelium discoideum chromosome 2 map 5515173-5817331 strain AX4, complete sequence
Contig1125_640			sjchgc01595 protein [Schistosoma japonicum], hypothetical protein containing siganl peptide	0.999901	A	1.03419	A	1.03799	A	1.05959	A	1.00367	1.02456	0.98608			Contig1125	Homo sapiens chromosome 8, clone RP11-211C9, complete sequence / SJCHGC01595
Contig1125_700			sjchgc01595 protein [Schistosoma japonicum], hypothetical protein containing siganl peptide	0.968746	A	1.90742	A	0.941253	A	0.779126	A	0.493469	0.408471	2.21744			Contig1125	Homo sapiens chromosome 8, clone RP11-211C9, complete sequence / SJCHGC01595
Contig1127_694			N/A	0.999998	A	1.05765	A	1.04388	A	1.07333	A	0.986979	1.01483	0.999099			Contig1127	Homo sapiens chromosome 10, clone RP11-567F2, complete sequence / hypothetical protein PC400908.00.0 [Plasmodium chabaudi]
Contig1127_734			N/A	0.999794	A	1.21494	A	1.04138	A	1.13581	A	0.857144	0.934869	1.11606			Contig1127	Homo sapiens chromosome 10, clone RP11-567F2, complete sequence / hypothetical protein PC400908.00.0 [Plasmodium chabaudi]
Contig1128_606			N/A	0.999975	A	1.04393	A	1.04436	A	1.03595	A	1.00041	0.992359	1.00363			Contig1128	Candida albicans putative transcriptional repressor (SSN6) gene,complete cds
Contig1128_654			N/A	0.999823	A	1.03383	A	1.04176	A	1.06062	A	1.00767	1.02591	0.983487			Contig1128	Candida albicans putative transcriptional repressor (SSN6) gene,complete cds
Contig1129_625			N/A	0.999999	A	1.14016	A	1.08808	A	1.10675	A	0.954326	0.970701	1.03895			Contig1129	Leptospira interrogans serovar lai str. 56601 chromosome I, section 369 of 397 of the complete sequence
Contig1129_665			N/A	0.93364	A	0.700387	A	0.87024	A	0.972638	A	1.24251	1.38871	0.760102			Contig1129	Leptospira interrogans serovar lai str. 56601 chromosome I, section 369 of 397 of the complete sequence
Contig1130_637			N/A	0.999946	A	1.03747	A	1.02243	A	1.0513	A	0.98551	1.01334	1.00058			Contig1130	Homo sapiens 3 BAC RP11-207J1 (Roswell Park Cancer Institute Human BAC Library) complete sequence / SJCHGC09727
Contig1130_708			N/A	0.986962	P,A	0.467144	A	0.816991	A	0.825105	A	1.74891	1.76627	0.568961			Contig1130	Homo sapiens 3 BAC RP11-207J1 (Roswell Park Cancer Institute Human BAC Library) complete sequence / SJCHGC09727
Contig1131_640			N/A	0.999891	A	1.0103	A	1.03407	A	1.04034	A	1.02353	1.02973	0.974059			Contig1131	Mus musculus chromosome 1 clone RP24-116H17, complete sequence
Contig1131_793			N/A	0.999629	A	0.988409	A	0.984248	A	1.00073	A	0.995791	1.01247	0.995888			Contig1131	Mus musculus chromosome 1 clone RP24-116H17, complete sequence
Contig1132_644			sjchgc02558 protein [Schistosoma japonicum], similar to CG32662-PA(Drosophila melanogaster)	0.999796	A	1.04014	A	1.04358	A	1.06504	A	1.0033	1.02394	0.986562			Contig1132	Homo sapiens 12 BAC RP11-864A19 (Roswell Park Cancer Institute Human BAC Library) complete sequence / SJCHGC02558
Contig1132_727			sjchgc02558 protein [Schistosoma japonicum], similar to CG32662-PA(Drosophila melanogaster)	0.999996	A	1.15443	A	1.08903	A	1.11795	A	0.943348	0.968397	1.04617			Contig1132	Homo sapiens 12 BAC RP11-864A19 (Roswell Park Cancer Institute Human BAC Library) complete sequence / SJCHGC02558
Contig1133_492			coiled-coil domain containing 2	0.999997	A	1.05922	A	1.04953	A	1.07684	A	0.990857	1.01664	0.996266			Contig1133	Homo sapiens BAC clone RP11-458O14 from 2, complete sequence / SJCHGC09690
Contig1133_572			coiled-coil domain containing 2	0.999826	A	1.38153	A	1.03358	A	1.03812	A	0.748136	0.751423	1.33373			Contig1133	Homo sapiens BAC clone RP11-458O14 from 2, complete sequence / SJCHGC09690
Contig1134_571			N/A	0.609522	P,A	0.214413	A	0.215464	A	0.219425	A	1.00491	1.02338	0.986054			Contig1134	Schistosoma japonicum clone ZZD97 mRNA sequence
Contig1134_617			N/A	0.942098	A	0.669411	A	1.06415	A	0.677125	A	1.58968	1.01152	0.768876			Contig1134	Schistosoma japonicum clone ZZD97 mRNA sequence
Contig1135_164			sjchgc02987 protein>gb|AAP06347.1| hypothetical protein [Schistosoma japonicum]	0.998141	A	0.848728	A	0.929189	A	0.836764	A	1.0948	0.985903	0.961213			Contig1135	Schistosoma japonicum clone ZZD610 mRNA sequence / SJCHGC02987
Contig1135_288			sjchgc02987 protein>gb|AAP06347.1| hypothetical protein [Schistosoma japonicum]	0.940983	A	1.01969	A	2.04054	A	0.959676	A	2.00113	0.941143	0.679746			Contig1135	Schistosoma japonicum clone ZZD610 mRNA sequence / SJCHGC02987
Contig1136_157			sjchgc02673 protein [Schistosoma japonicum], hypothetical protein	0.999964	A	1.0267	A	1.03346	A	1.05093	A	1.00658	1.0236	0.985132			Contig1136	Schistosoma japonicum clone ZZD849 mRNA sequence / SJCHGC02673
Contig1136_214			sjchgc02673 protein [Schistosoma japonicum], hypothetical protein	0.997793	P	0.132632	P	0.01	P,A	0.326036	P	0.0753963	2.45819	0.789395	13.2632	0.406803	Contig1136	Schistosoma japonicum clone ZZD849 mRNA sequence / SJCHGC02673
Contig1137_683			protein transport protein sec23	0.99979	A	1.03921	A	1.04929	A	1.07488	A	1.0097	1.03433	0.97846			Contig1137	Acanthocheilonema viteae ABC protein (abc) mRNA, complete cds / SJCHGC01121
Contig1137_723			protein transport protein sec23	0.999453	A	1.01808	A	1.40234	A	1.06693	A	1.37744	1.04798	0.824597			Contig1137	Acanthocheilonema viteae ABC protein (abc) mRNA, complete cds / SJCHGC01121
Contig1138_1			egg protein CP422 [Schistosoma japonicum]	0.993869	P	0.194754	P	1.272	P	0.582087	P	6.53129	2.98883	0.210081	0.153109	0.334579	Contig1138	Homo sapiens chromosome 5 clone CTD-2203A3, complete sequence
Contig1138_705			egg protein CP422 [Schistosoma japonicum]	0.999836	A	1.04427	A	2.99491	A	1.0818	A	2.86794	1.03593	0.512311			Contig1138	Homo sapiens chromosome 5 clone CTD-2203A3, complete sequence
Contig1139_706			ci098_xenlaadenylate kinase-like protein c9orf98 homolog	0.968304	A	0.571908	A	0.575916	A	0.587483	A	1.00701	1.02723	0.983168			Contig1139	Human coronavirus 229E, complete genome
Contig1139_820			ci098_xenlaadenylate kinase-like protein c9orf98 homolog	0.999964	A	6.00736	P,A	1.63085	A	2.15686	A	0.271475	0.359035	3.17203			Contig1139	Human coronavirus 229E, complete genome
Contig114_274			sjchgc01610 protein [Schistosoma japonicum], similar to AAP06079-hypothetical protein(Schistosoma japonicum)	0.98085	A	0.703139	A	0.804792	A	0.735622	A	1.14457	1.0462	0.912922			Contig114	Streptococcus pneumoniae R6 section 132 of 184 of the complete genome / SJCHGC01610
Contig114_394			sjchgc01610 protein [Schistosoma japonicum], similar to AAP06079-hypothetical protein(Schistosoma japonicum)	0.993813	P	0.196739	P,A	0.805431	P	0.611254	P	4.09392	3.10694	0.277745	0.244265	0.32186	Contig114	Streptococcus pneumoniae R6 section 132 of 184 of the complete genome / SJCHGC01610
Contig1140_588			N/A	0.987136	A	0.858105	A	0.866136	A	0.861526	A	1.00936	1.00399	0.993371			Contig1140	Staphylococcus aureus sdrD gene
Contig1140_644			N/A	0.999996	A	1.03419	A	1.03236	A	1.03499	A	0.998233	1.00078	1.00049			Contig1140	Staphylococcus aureus sdrD gene
Contig1141_124			N/A	0.8795	A	0.822992	A	1.0223	A	0.591767	A	1.24218	0.719043	1.01977			Contig1141	Homo sapiens chromosome 11, clone RP11-1023E15, complete sequence
Contig1141_94			N/A	0.999169	A	0.781465	A	0.751755	A	0.709519	A	0.961982	0.907935	1.06957			Contig1141	Homo sapiens chromosome 11, clone RP11-1023E15, complete sequence
Contig1142_631			calpain 8	0.999621	A	1.06111	A	1.02035	A	1.04834	A	0.961591	0.987965	1.02587			Contig1142	Schistosoma japonicum calpain mRNA, partial cds / SJCHGC02995
Contig1142_707			calpain 8	0.98576	A	0.919144	A	0.869897	A	0.893123	A	0.946421	0.97169	1.04269			Contig1142	Schistosoma japonicum calpain mRNA, partial cds / SJCHGC02995
Contig1143_647			N/A	0.999999	A	1.84224	A	1.03695	A	1.1002	A	0.562874	0.597206	1.72402			Contig1143	Schistosoma japonicum clone ZZD849 mRNA sequence / SJCHGC02673
Contig1143_715			N/A	0.921874	A	0.645133	A	0.634588	A	0.642569	A	0.983655	0.996025	1.01026			Contig1143	Schistosoma japonicum clone ZZD849 mRNA sequence / SJCHGC02673
Contig1144_680			sjchgc06391 protein [Schistosoma japonicum], similar to egg protein CP111(Schistosoma japonicum)	0.999945	A	2.93152	P,A	1.08263	A	1.27104	A	0.369306	0.433576	2.49103			Contig1144	Homo sapiens chromosome 5 clone RP11-473L15, complete sequence / SJCHGC06391
Contig1144_736			sjchgc06391 protein [Schistosoma japonicum], similar to egg protein CP111(Schistosoma japonicum)	0.999995	A	1.04786	A	1.04389	A	1.06173	A	0.996208	1.01323	0.995301			Contig1144	Homo sapiens chromosome 5 clone RP11-473L15, complete sequence / SJCHGC06391
Contig1145_556			N/A	0.999876	A	1.05556	A	1.05363	A	1.10696	A	0.998172	1.0487	0.977102			Contig1145	Homo sapiens chromosome 11, clone RP11-436H16, complete sequence
Contig1145_606			N/A	0.99928	A	1.04805	A	1.52286	A	1.02836	A	1.45305	0.981216	0.821603			Contig1145	Homo sapiens chromosome 11, clone RP11-436H16, complete sequence
Contig1146_709			sjchgc06929 protein [Schistosoma japonicum], similar to egg protein CP3842(Schistosoma japonicum)	0.897868	P,A	0.764484	A	0.57773	A	0.514556	A	0.755713	0.673076	1.39979			Contig1146	Schistosoma japonicum clone ZZD1469 mRNA sequence / SJCHGC06929
Contig1146_804			sjchgc06929 protein [Schistosoma japonicum], similar to egg protein CP3842(Schistosoma japonicum)	0.8414	A	0.486564	A	0.573034	A	0.48797	A	1.17772	1.00289	0.917176			Contig1146	Schistosoma japonicum clone ZZD1469 mRNA sequence / SJCHGC06929
Contig1147_713			sjchgc09751 protein [Schistosoma japonicum], hypothetical protein	0.86736	A	0.512578	A	0.798738	A	0.516283	A	1.55828	1.00723	0.779574			Contig1147	Medicago truncatula clone mth2-27n4, complete sequence / SJCHGC09751
Contig1147_756			sjchgc09751 protein [Schistosoma japonicum], hypothetical protein	0.999601	A	1.03656	A	1.36604	A	1.18728	A	1.31786	1.14541	0.81193			Contig1147	Medicago truncatula clone mth2-27n4, complete sequence / SJCHGC09751
Contig1148_160		Contig1148	sjchgc01111 protein [Schistosoma japonicum], similar to LD36719p(Drosophila melanogaster)	0.993831	P	0.173647	P	3.63768	P	0.441849	P	20.9487	2.54451	0.0851311	0.0477357	0.393002	Contig1148	Medicago truncatula clone mth2-36o3, complete sequence
Contig1148_260		Contig1148	sjchgc01111 protein [Schistosoma japonicum], similar to LD36719p(Drosophila melanogaster)	0.994868	P	0.159494	P	4.07031	P	0.439954	P	25.5201	2.75844	0.0707249	0.0391847	0.362524	Contig1148	Medicago truncatula clone mth2-36o3, complete sequence
Contig1149_221			sjchgc01917 protein [Schistosoma japonicum], similar to AAP05928-hypothetical protein(Schistosoma japonicum)	0.998548	P	0.02408	A	0.0244572	A	0.025905	A	1.01567	1.07579	0.956271			Contig1149	Schistosoma japonicum clone ZZD1469 mRNA sequence / SJCHGC01917
Contig1149_367			sjchgc01917 protein [Schistosoma japonicum], similar to AAP05928-hypothetical protein(Schistosoma japonicum)	0.98369	P	0.0440893	A	0.044216	A	0.0452302	A	1.00287	1.02588	0.985828			Contig1149	Schistosoma japonicum clone ZZD1469 mRNA sequence / SJCHGC01917
Contig115_374			N/A	0.997001	P	0.638471	P	0.881793	P	0.356952	P	1.3811	0.559073	1.03083	0.724059	1.78867	Contig115	Homo sapiens chromosome 11, clone CTD-2643I7, complete sequence / expressed protein [Cryptococcus neoformans var. neoformans JEC21] ref|XP_571173.1|
Contig115_483			N/A	0.986803	P	0.631441	P	1.05688	P	0.290944	P	1.67376	0.460761	0.936977	0.597456	2.17032	Contig115	Homo sapiens chromosome 11, clone CTD-2643I7, complete sequence / expressed protein [Cryptococcus neoformans var. neoformans JEC21] ref|XP_571173.1|
Contig1150_15		Contig1150	20s rrnahomolog Ymf64 [Tetrahymena pigmentosa] >gi|114150150|gb|ABI51728.1|	0.998004	P	0.228821	P	0.90289	P	0.44219	P	3.94583	1.93247	0.340234	0.253432	0.517472	Contig1150	Homo sapiens genomic DNA, chromosome 18 clone:RP11-807E13, completesequence / SJCHGC07392
Contig1150_5		Contig1150	20s rrnahomolog Ymf64 [Tetrahymena pigmentosa] >gi|114150150|gb|ABI51728.1|	0.992963	P	0.213803	P	0.892443	P	0.454993	P	4.17415	2.1281	0.317347	0.23957	0.469903	Contig1150	Homo sapiens genomic DNA, chromosome 18 clone:RP11-807E13, completesequence / SJCHGC07392
Contig1151_318		Contig1151	heat shock protein (Hsp70)	0.997064	P	0.225623	P	2.30818	P	0.630011	P	10.2303	2.79232	0.153579	0.0977492	0.358125	Contig1151	Schistosoma japonicum clone G29A non-LTR retrotransposon SjR2-like, partial sequence / hypothetical protein [Plasmodium falciparum 3D7]
Contig1151_364		Contig1151	heat shock protein (Hsp70)	0.993912	P	0.241714	P	2.30978	P	0.64265	P	9.55586	2.65872	0.163739	0.104648	0.376121	Contig1151	Schistosoma japonicum clone G29A non-LTR retrotransposon SjR2-like, partial sequence / hypothetical protein [Plasmodium falciparum 3D7]
Contig1154_321			N/A	0.997664	P	0.182326	A	1.25246	P	0.175945	A	6.86935	0.965003	0.255286			Contig1154	Zebrafish DNA sequence from clone DKEY-29N1 in linkage group 7, completesequence
Contig1154_366			N/A	0.996343	A	0.925098	A	0.933667	A	3.40923	P,A	1.00926	3.68526	0.426028			Contig1154	Zebrafish DNA sequence from clone DKEY-29N1 in linkage group 7, completesequence
Contig1155_606			sjchgc06931 protein [Schistosoma japonicum], similar to egg protein CP3842(Schistosoma japonicum)	0.999991	A	1.02981	A	1.03782	A	1.02966	A	1.00778	0.999855	0.996198			Contig1155	Schistosoma japonicum clone ZZD1469 mRNA sequence / SJCHGC06931
Contig1155_647			sjchgc06931 protein [Schistosoma japonicum], similar to egg protein CP3842(Schistosoma japonicum)	0.995209	P	0.120596	A	1.38634	P	0.31569	P,A	11.4957	2.61775	0.141708			Contig1155	Schistosoma japonicum clone ZZD1469 mRNA sequence / SJCHGC06931
Contig1156_672			sjchgc02893 protein [Schistosoma japonicum], similar to egg protein CP3742(Schistosoma japonicum)	0.999995	A	1.0615	A	1.0524	A	1.09041	A	0.99143	1.02724	0.990752			Contig1156	Schistosoma japonicum clone ZZZ297 mRNA sequence / SJCHGC02893
Contig1156_712			sjchgc02893 protein [Schistosoma japonicum], similar to egg protein CP3742(Schistosoma japonicum)	0.999945	A	1.13342	A	1.03666	A	1.08218	A	0.914629	0.954797	1.06985			Contig1156	Schistosoma japonicum clone ZZZ297 mRNA sequence / SJCHGC02893
Contig1157_556			sjchgc06395 protein [Schistosoma japonicum], hypothetical protein	0.999998	A	1.1459	A	1.09217	A	1.1032	A	0.953113	0.962737	1.04392			Contig1157	Oryza sativa (japonica cultivar-group) chromosome 10, section 49 of 77 ofthe complete sequence / SJCHGC06395
Contig1157_616			sjchgc06395 protein [Schistosoma japonicum], hypothetical protein	0.999362	A	1.25712	A	1.05507	A	1.05281	A	0.839277	0.837478	1.19278			Contig1157	Oryza sativa (japonica cultivar-group) chromosome 10, section 49 of 77 ofthe complete sequence / SJCHGC06395
Contig1158_624			N/A	0.997802	A	1.0344	A	1.01288	A	1.07532	A	0.97919	1.03956	0.990713			Contig1158	Mus musculus ataxin-2 mRNA, partial cds
Contig1158_709			N/A	0.994356	A	0.865689	A	0.897066	A	0.830276	A	1.03624	0.959093	1.00234			Contig1158	Mus musculus ataxin-2 mRNA, partial cds
Contig1159_544			SJCHGC05015 protein [Schistosoma japonicum]	0.996017	P	0.245412	P	0.725921	P	0.510665	P	2.95797	2.08085	0.396918	0.33807	0.480573	Contig1159	Plasmodium falciparum 3D7 chromosome 14 section 7 of 13 of the complete sequence / SJCHGC02281
Contig1159_586			SJCHGC05015 protein [Schistosoma japonicum]	0.998733	A	1.71788	A	1.03325	A	1.40963	A	0.601465	0.820561	1.40644			Contig1159	Plasmodium falciparum 3D7 chromosome 14 section 7 of 13 of the complete sequence / SJCHGC02281
Contig116_306		Contig116	guanine nucleotide binding2	0.997436	P	0.245694	P	0.870464	P	0.637702	P	3.54287	2.59551	0.325819	0.282257	0.385281	Contig116	Homo sapiens cosmid clone U228D4 from Xp22.1-22.2, complete sequence
Contig116_370		Contig116	guanine nucleotide binding2	0.998065	P	0.197193	P	0.792077	P	0.545508	P	4.01677	2.76637	0.294849	0.248956	0.361484	Contig116	Homo sapiens cosmid clone U228D4 from Xp22.1-22.2, complete sequence
Contig1162_669			sjchgc02763 protein [Schistosoma japonicum], similar to AAP05877-similar to NM_025952 implantation-associated protein; RIKEN cDNA 2410001C15 gene in Mus musculus(Schistosoma japonicum)	0.989547	A	0.43322	A	0.557052	A	0.440168	A	1.28584	1.01604	0.868855			Contig1162	Homo sapiens chromosome 16 clone RP11-1046E19, complete sequence / SJCHGC02763
Contig1162_711			sjchgc02763 protein [Schistosoma japonicum], similar to AAP05877-similar to NM_025952 implantation-associated protein; RIKEN cDNA 2410001C15 gene in Mus musculus(Schistosoma japonicum)	0.999949	A	1.01203	A	1.03283	A	1.03891	A	1.02056	1.02656	0.976983			Contig1162	Homo sapiens chromosome 16 clone RP11-1046E19, complete sequence / SJCHGC02763
Contig1163_720			fructose--bisphosphatase 1	0.992325	A	1.46416	A	2.51205	A	1.11593	A	1.7157	0.762168	0.807145			Contig1163	Oryctolagus cuniculus clone LB1-151A4, complete sequence / SJCHGC06706
Contig1163_839			fructose--bisphosphatase 1	0.999005	A	1.36511	A	1.23531	A	1.19274	A	0.904915	0.873735	1.12445			Contig1163	Oryctolagus cuniculus clone LB1-151A4, complete sequence / SJCHGC06706
Contig1164_262		Contig1164	endonuclease-reverse transcriptase SJCHGC09251 protein [Schistosoma japonicum]	0.99531	P	0.221208	P	2.09079	P	0.453854	P	9.45171	2.05171	0.173861	0.105801	0.487398	Contig1164	Zebrafish DNA sequence from clone ref BUSM1-221I3 Contains a novel gene similar to mouse and human thyroid hormone receptor interactor 4 (TRIP4), complete sequence / SJCHGC02281
Contig1164_302		Contig1164	endonuclease-reverse transcriptase SJCHGC09251 protein [Schistosoma japonicum]	0.995254	P	0.206757	P	2.29658	P	0.453084	P	11.1076	2.19139	0.150387	0.0900281	0.456332	Contig1164	Zebrafish DNA sequence from clone ref BUSM1-221I3 Contains a novel gene similar to mouse and human thyroid hormone receptor interactor 4 (TRIP4), complete sequence / SJCHGC02281
Contig1165_569			atp sulfurylase	0.999975	A	1.00749	A	1.03022	A	1.03181	A	1.02256	1.02414	0.977185			Contig1165	Mus musculus chromosome 6 clone RP23-356B13, complete sequence / SJCHGC06697
Contig1165_619			atp sulfurylase	0.999313	A	1.0051	A	1.01095	A	1.05879	A	1.00582	1.05343	0.971228			Contig1165	Mus musculus chromosome 6 clone RP23-356B13, complete sequence / SJCHGC06697
Contig1166_602			sjchgc04453 protein [Schistosoma japonicum], similar to IB1 protein(Schistosoma japonicum)	0.999697	A	1.03534	A	1.04621	A	1.06674	A	1.0105	1.03034	0.979991			Contig1166	Plasmodium falciparum 3D7 chromosome 10 section 3 of 7 of the complete sequence / SJCHGC04453
Contig1166_681			sjchgc04453 protein [Schistosoma japonicum], similar to IB1 protein(Schistosoma japonicum)	0.962207	A	0.788032	A	0.778289	A	0.800226	A	0.987637	1.01547	0.998447			Contig1166	Plasmodium falciparum 3D7 chromosome 10 section 3 of 7 of the complete sequence / SJCHGC04453
Contig1168_690			N/A	0.999867	A	1.03036	A	1.04548	A	1.06388	A	1.01468	1.03254	0.976936			Contig1168	Homo sapiens 12 BAC RP11-654C3 (Roswell Park Cancer Institute Human BAC Library) complete sequence / hypothetical protein DEHA0A04400g [Debaryomyces hansenii CBS767]
Contig1168_815			N/A	0.999333	A	1.06036	A	1.67674	A	1.039	A	1.58129	0.979855	0.780899			Contig1168	Homo sapiens 12 BAC RP11-654C3 (Roswell Park Cancer Institute Human BAC Library) complete sequence / hypothetical protein DEHA0A04400g [Debaryomyces hansenii CBS767]
Contig1169_188		Contig1169	N/A	0.992447	P	0.279454	P,A	0.207517	P,A	0.186649	A	0.742578	0.667903	1.41796			Contig1169	Homo sapiens chromosome 3 clone RP11-586N22, complete sequence
Contig1169_73		Contig1169	N/A	0.965109	A	0.331006	A	0.321031	A	0.323134	A	0.969864	0.976219	1.02771			Contig1169	Homo sapiens chromosome 3 clone RP11-586N22, complete sequence
Contig1170_678			sjchgc06690 protein [Schistosoma japonicum], similar to MSTP039(Homo sapiens)	0.999962	A	1.01754	A	2.20652	A	1.01974	A	2.16848	1.00216	0.630789			Contig1170	Caenorhabditis briggsae cosmid CB018G16, complete sequence / SJCHGC06690
Contig1170_692			sjchgc06690 protein [Schistosoma japonicum], similar to MSTP039(Homo sapiens)	0.888091	A	0.591645	A	0.580303	A	0.576982	A	0.98083	0.975218	1.02247			Contig1170	Caenorhabditis briggsae cosmid CB018G16, complete sequence / SJCHGC06690
Contig1172_345			N/A	0.99783	A	0.442562	A	0.485214	A	0.626914	A	1.09638	1.41656	0.795883			Contig1172	Homo sapiens chromosome 16 clone RP11-190D6, complete sequence
Contig1172_375			N/A	0.372064	P,A	0.0912946	A	0.0588264	A	0.058797	A	0.644358	0.644036	1.55232			Contig1172	Homo sapiens chromosome 16 clone RP11-190D6, complete sequence
Contig1173_586			sjchgc02890 protein [Schistosoma japonicum], hypothetical protein	0.999933	A	1.0609	A	1.05535	A	1.05185	A	0.994761	0.991466	1.00693			Contig1173	Mouse DNA sequence from clone RP23-95H5 on chromosome 15, complete sequence / SJCHGC02890
Contig1173_679			sjchgc02890 protein [Schistosoma japonicum], hypothetical protein	0.966108	A	0.54451	A	0.530077	A	0.880078	A	0.973494	1.61627	0.77227			Contig1173	Mouse DNA sequence from clone RP23-95H5 on chromosome 15, complete sequence / SJCHGC02890
Contig1174_605			N/A	0.999929	A	1.0777	A	1.06033	A	1.1498	A	0.983883	1.0669	0.975236			Contig1174	Homo sapiens BAC clone RP11-3B12 from 7, complete sequence / hypothetical protein PC000095.05.0 [Plasmodium chabaudi]
Contig1174_753			N/A	0.999882	A	2.14231	A	1.61012	A	1.24347	A	0.751582	0.580433	1.50148			Contig1174	Homo sapiens BAC clone RP11-3B12 from 7, complete sequence / hypothetical protein PC000095.05.0 [Plasmodium chabaudi]
Contig1175_637			N/A	0.998812	A	1.03778	A	1.27564	A	1.01809	A	1.2292	0.981023	0.904888			Contig1175	Zebrafish DNA sequence from clone CH211-257C9 in linkage group 18, complete sequence / ENSANGP00000003674 [Anopheles gambiae str. PEST]
Contig1175_725			N/A	0.999707	A	1.03243	A	1.04575	A	1.06508	A	1.0129	1.03162	0.978221			Contig1175	Zebrafish DNA sequence from clone CH211-257C9 in linkage group 18, complete sequence / ENSANGP00000003674 [Anopheles gambiae str. PEST]
Contig1176_550			phosphatidylinositol 4-kinase alpha-like protein	0.99993	A	1.01875	A	1.0343	A	1.0246	A	1.01527	1.00575	0.9896			Contig1176	Schistosoma japonicum retrotransposon SjR2 polyprotein gene, completecds
Contig1176_590			phosphatidylinositol 4-kinase alpha-like protein	0.991553	A	0.935705	A	0.933301	A	0.954844	A	0.997431	1.02045	0.991137			Contig1176	Schistosoma japonicum retrotransposon SjR2 polyprotein gene, completecds
Contig1177_559			sjchgc03110 protein [Schistosoma japonicum], similar to egg protein CP111(Schistosoma japonicum)	0.998988	A	1.22857	A	0.985815	A	0.98466	A	0.80241	0.801469	1.24698			Contig1177	Plasmodium vivax telomeric YAC clone, complete finished sequence / SJCHGC03110
Contig1177_619			sjchgc03110 protein [Schistosoma japonicum], similar to egg protein CP111(Schistosoma japonicum)	0.999995	A	1.22121	A	1.04026	A	1.05286	A	0.851827	0.862148	1.16688			Contig1177	Plasmodium vivax telomeric YAC clone, complete finished sequence / SJCHGC03110
Contig1179_1			N/A	0.978127	P	0.288131	P,A	0.500227	P,A	0.549261	P,A	1.73611	1.90629	0.549088	0.576	0.524579	Contig1179	Arabidopsis thaliana genomic DNA, chromosome 3, P1 clone: MED5 / competence locus E (comE3), putative [Campylobacter coli RM2228]
Contig1179_76			N/A	0.999512	P	0.161573	A	0.153479	A	0.157834	A	0.949909	0.976862	1.03801			Contig1179	Arabidopsis thaliana genomic DNA, chromosome 3, P1 clone: MED5 / competence locus E (comE3), putative [Campylobacter coli RM2228]
Contig118_420			methylthioadenosine phosphorylase preprocathepsin C [Schistosoma japonicum]	0.996994	P	0.241452	P	1.01498	P	0.866958	P	4.20366	3.5906	0.256599	0.237888	0.278505	Contig118	Argopecten irradians isolate iolsaicl381ct421cn443 ribosomalprotein L14 mRNA, partial cds / SJCHGC01779
Contig118_533			methylthioadenosine phosphorylase preprocathepsin C [Schistosoma japonicum]	0.999946	A	1.08831	A	0.990383	A	0.847822	A	0.910019	0.779026	1.1841			Contig118	Argopecten irradians isolate iolsaicl381ct421cn443 ribosomalprotein L14 mRNA, partial cds / SJCHGC01779
Contig1181_412			tpa: endonuclease-reverse transcriptase	0.978123	A	0.463179	A	0.4173	A	0.416948	A	0.900947	0.900187	1.11041			Contig1181	Schistosoma haematobium acetylcholinesterase gene, complete cds
Contig1181_526			tpa: endonuclease-reverse transcriptase	0.999913	A	1.10162	A	1.02224	A	1.06293	A	0.927939	0.964879	1.05663			Contig1181	Schistosoma haematobium acetylcholinesterase gene, complete cds
Contig1182_629			N/A	0.982394	A	0.884008	A	0.914938	A	0.951804	A	1.03499	1.07669	0.947113			Contig1182	Hordeum vulgare sp. vulgare cultivar Morex BAC clone 773k14, complete sequence
Contig1182_651			N/A	0.999749	A	1.0664	A	1.05578	A	1.15188	A	0.99004	1.08016	0.966091			Contig1182	Hordeum vulgare sp. vulgare cultivar Morex BAC clone 773k14, complete sequence
Contig1183_451			sjchgc02093 protein [Schistosoma japonicum], similar to CAG89311-unnamed protein product(Debaryomyces hansenii)	0.999852	A	1.13582	A	1.03677	A	1.04634	A	0.912793	0.921224	1.0905			Contig1183	Homo sapiens BAC clone RP11-775M3 from 4, complete sequence / SJCHGC02093
Contig1183_495			sjchgc02093 protein [Schistosoma japonicum], similar to CAG89311-unnamed protein product(Debaryomyces hansenii)	0.999957	A	1.0749	A	1.16563	A	1.06392	A	1.08441	0.989783	0.964232			Contig1183	Homo sapiens BAC clone RP11-775M3 from 4, complete sequence / SJCHGC02093
Contig1184_616			sjchgc02055 protein [Schistosoma japonicum], hypothetical protein	0.999907	A	0.633615	A	0.594405	A	0.54143	A	0.938117	0.85451	1.11568			Contig1184	Schistosoma japonicum clone ZZD849 mRNA sequence / SJCHGC02055
Contig1184_671			sjchgc02055 protein [Schistosoma japonicum], hypothetical protein	0.9948	P	0.204385	A	1.5614	P	0.340609	P,A	7.63949	1.66651	0.214915			Contig1184	Schistosoma japonicum clone ZZD849 mRNA sequence / SJCHGC02055
Contig1185_406			N/A	0.982653	P	0.144963	A	0.576187	P	0.257924	A	3.97471	1.77924	0.347588			Contig1185	Schistosoma japonicum clone ZZZ297 mRNA sequence
Contig1185_471			N/A	0.995334	P	0.219189	A	0.680778	P	0.313557	A	3.1059	1.43054	0.440875			Contig1185	Schistosoma japonicum clone ZZZ297 mRNA sequence
Contig1186_638			y-box binding protein	0.817254	A	0.48599	A	1.87376	P,A	0.47715	A	3.85556	0.98181	0.413448			Contig1186	Drosophila melanogaster AT12755 full insert cDNA / SJCHGC05173
Contig1186_724			y-box binding protein	0.999783	A	1.93213	A	0.911168	A	0.780652	A	0.471586	0.404036	2.28409			Contig1186	Drosophila melanogaster AT12755 full insert cDNA / SJCHGC05173
Contig1187_161			N/A	0.996867	P	0.0999311	A	0.0763432	A	0.533626	P	0.763959	5.33994	0.327659			Contig1187	Sulfoloref BUs tokodaii genomic DNA, complete sequence, section:2-10
Contig1187_202			N/A	0.993716	P,A	0.252501	A	0.194969	A	0.50504	A	0.772153	2.00015	0.721422			Contig1187	Sulfoloref BUs tokodaii genomic DNA, complete sequence, section:2-10
Contig1188_280		Contig1188	loc568867 protein-Smp_163840 ||29306.t000049, 29306.m001115|expressed protein|Schistosoma mansoni	0.997902	P	0.0428058	P,A	2.483	P	0.178527	P	58.0062	4.17062	0.0321664	0.0172395	0.239773	Contig1188	Homo sapiens BAC clone RP11-451F20 from 4, complete sequence
Contig1188_379		Contig1188	loc568867 protein-Smp_163840 ||29306.t000049, 29306.m001115|expressed protein|Schistosoma mansoni	0.999216	P	0.0573046	P,A	3.24864	P	0.21397	P	56.6907	3.73391	0.0330991	0.0176396	0.267816	Contig1188	Homo sapiens BAC clone RP11-451F20 from 4, complete sequence
Contig1189_180			N/A	0.998903	P	0.195657	P	1.02725	P	0.441308	P	5.25025	2.25551	0.266462	0.190467	0.443358	Contig1189	Homo sapiens chromosome 5 clone RP11-433I2, complete sequence
Contig1189_200			N/A	0.995459	P	0.221232	P	1.03323	P	0.491984	P	4.67035	2.22384	0.290099	0.214117	0.449673	Contig1189	Homo sapiens chromosome 5 clone RP11-433I2, complete sequence
Contig119_806			leishmanolysin-like (metallopeptidase m8 family)	0.999842	A	1.10536	A	1.09059	A	1.07021	A	0.986634	0.9682	1.0231			Contig119	Homo sapiens Xp BAC RP11-436D22 (Roswell Park Cancer Institute Human BAC Library) complete sequence / SJCHGC02921
Contig119_856			leishmanolysin-like (metallopeptidase m8 family)	0.999997	A	1.08886	A	1.04954	A	1.08349	A	0.963893	0.995068	1.02095			Contig119	Homo sapiens Xp BAC RP11-436D22 (Roswell Park Cancer Institute Human BAC Library) complete sequence / SJCHGC02921
Contig1190_272			N/A	0.999796	A	1.0398	A	1.05048	A	1.07703	A	1.01027	1.03581	0.977481			Contig1190	Homo sapiens BAC clone RP11-244E6 from 2, complete sequence
Contig1190_321			N/A	0.999926	A	1.01107	A	1.03299	A	1.03625	A	1.02168	1.02491	0.977238			Contig1190	Homo sapiens BAC clone RP11-244E6 from 2, complete sequence
Contig1191_869			mucin	0.975852	A	0.826696	A	0.826578	A	0.846873	A	0.999857	1.02441	0.988014			Contig1191	Human DNA sequence from clone RP13-364K23 on chromosome Xq22.1-23, complete sequence / SJCHGC02595
Contig1191_918			mucin	0.999987	A	1.06414	A	1.05996	A	1.11976	A	0.99607	1.05227	0.976402			Contig1191	Human DNA sequence from clone RP13-364K23 on chromosome Xq22.1-23, complete sequence / SJCHGC02595
Contig1193_699			sjchgc00387 protein [Schistosoma japonicum], similar to AAP06092-hypothetical protein(Schistosoma japonicum)	0.999677	A	1.03523	A	1.0217	A	1.02364	A	0.986937	0.98881	1.01228			Contig1193	Schistosoma japonicum clone ZZZ249 mRNA sequence / SJCHGC00387
Contig1193_798			sjchgc00387 protein [Schistosoma japonicum], similar to AAP06092-hypothetical protein(Schistosoma japonicum)	0.999994	A	1.03116	A	1.03203	A	1.03397	A	1.00084	1.00272	0.998221			Contig1193	Schistosoma japonicum clone ZZZ249 mRNA sequence / SJCHGC00387
Contig1194_1			N/A	0.994915	P	0.251954	P	0.329777	P	0.80203	P	1.30888	3.18324	0.445224	0.764013	0.314145	Contig1194	Homo sapiens 3 BAC RP11-20N7 (Roswell Park Cancer Institute Human BAC Library) complete sequence / KED, putative [Plasmodium yoelii yoelii]
Contig1194_286			N/A	0.996472	P	0.285306	P	0.335829	P	1.07351	P	1.17708	3.76267	0.404879	0.849559	0.265769	Contig1194	Homo sapiens 3 BAC RP11-20N7 (Roswell Park Cancer Institute Human BAC Library) complete sequence / KED, putative [Plasmodium yoelii yoelii]
Contig1196_746			sjchgc02117 protein>gb|AAS68248.1| egg protein CP171 [Schistosoma japonicum]	0.999848	A	1.0408	A	1.03145	A	1.02848	A	0.991015	0.988166	1.01052			Contig1196	Arabidopsis thaliana chromosome 1 BAC T2H7 genomic sequence, completesequence / SJCHGC02117
Contig1196_782			sjchgc02117 protein>gb|AAS68248.1| egg protein CP171 [Schistosoma japonicum]	0.999864	A	1.03826	A	1.05032	A	1.07575	A	1.01161	1.0361	0.976698			Contig1196	Arabidopsis thaliana chromosome 1 BAC T2H7 genomic sequence, completesequence / SJCHGC02117
Contig1197_120			mettl2b protein	0.991895	P	0.276325	P	1.08588	P	0.6816	P	3.92971	2.46666	0.312677	0.254471	0.405407	Contig1197	Homo sapiens chromosome 17, clone RP11-464D20, complete sequence / SJCHGC06682
Contig1197_160			mettl2b protein	0.996251	P	0.226027	P	1.27143	P	0.60252	P	5.62511	2.6657	0.241231	0.177774	0.375136	Contig1197	Homo sapiens chromosome 17, clone RP11-464D20, complete sequence / SJCHGC06682
Contig1199_671			sorting nexin 12	0.999809	A	1.06562	A	1.0463	A	1.05107	A	0.98187	0.986349	1.01615			Contig1199	Homo sapiens chromosome 17, clone RP11-323N12, complete sequence / SJCHGC02878
Contig1199_763			sorting nexin 12	0.999819	P	0.292952	P	0.219185	P	0.316976	P	0.748194	1.08201	1.09278	1.33655	0.924209	Contig1199	Homo sapiens chromosome 17, clone RP11-323N12, complete sequence / SJCHGC02878
Contig12_395			N/A	0.999411	A	1.0173	A	1.01952	A	1.06655	A	1.00218	1.04841	0.975326			Contig12	Schistosoma japonicum CA protein mRNA, complete cds
Contig12_436			N/A	0.999906	A	1.14982	A	1.04917	A	1.04487	A	0.912463	0.908727	1.09818			Contig12	Schistosoma japonicum CA protein mRNA, complete cds
Contig120_496			sjchgc06693 protein [Schistosoma japonicum], similar to CG11883-PA(Drosophila melanogaster)	0.980947	A	1.1149	A	0.916235	A	2.31684	P,A	0.821805	2.07806	0.689688			Contig120	Drosophila melanogaster AT12755 full insert cDNA
Contig120_681			sjchgc06693 protein [Schistosoma japonicum], similar to CG11883-PA(Drosophila melanogaster)	0.960513	P,A	0.259587	A	0.741254	A	0.502287	A	2.85552	1.93495	0.417496			Contig120	Drosophila melanogaster AT12755 full insert cDNA
Contig1200_449			N/A	0.947558	P,A	0.404981	A	0.683836	P,A	0.261592	A	1.68856	0.645937	0.856714			Contig1200	Mus musculus clone RP23-58O15, complete sequence / GLP_137_87099_89909 [Giardia lamblia ATCC 50803]
Contig1200_740			N/A	0.999897	A	1.08645	A	1.02825	A	1.04946	A	0.946428	0.965948	1.04582			Contig1200	Mus musculus clone RP23-58O15, complete sequence / GLP_137_87099_89909 [Giardia lamblia ATCC 50803]
Contig1201_642			sjchgc06710 protein [Schistosoma japonicum], similar to egg protein CP1412(Schistosoma japonicum)	0.964742	A	0.512948	A	1.98812	P,A	1.11656	P,A	3.87587	2.17675	0.330435			Contig1201	Mus musculus chromosome 18 clone RP24-314F1, complete sequence / SJCHGC06710
Contig1201_682			sjchgc06710 protein [Schistosoma japonicum], similar to egg protein CP1412(Schistosoma japonicum)	0.999902	A	1.03585	A	1.04213	A	1.03525	A	1.00606	0.999423	0.997264			Contig1201	Mus musculus chromosome 18 clone RP24-314F1, complete sequence / SJCHGC06710
Contig1202_519			N/A	0.978018	P	0.165483	A	0.804884	P,A	0.296538	A	4.86385	1.79196	0.30049			Contig1202	Schistosoma japonicum clone M33A non-LTR retrotransposon SjR2-like, partial sequence
Contig1202_614			N/A	0.992002	P	0.541459	A	1.04506	P	0.39451	A	1.93008	0.728605	0.752252			Contig1202	Schistosoma japonicum clone M33A non-LTR retrotransposon SjR2-like, partial sequence
Contig1203_773			sjchgc09365 protein [Schistosoma japonicum], hypothetical protein containing siganl peptide	0.999925	A	1.07355	A	1.21165	A	1.05782	A	1.12865	0.985352	0.946075			Contig1203	Human DNA sequence from clone RP4-745E8 on chromosome 1p35.2-36.13, complete sequence / SJCHGC09365
Contig1203_813			sjchgc09365 protein [Schistosoma japonicum], hypothetical protein containing siganl peptide	0.99972	A	1.04073	A	1.04609	A	1.0672	A	1.00515	1.02544	0.984934			Contig1203	Human DNA sequence from clone RP4-745E8 on chromosome 1p35.2-36.13, complete sequence / SJCHGC09365
Contig1204_770			N/A	0.987338	A	0.669108	A	0.568048	A	0.661665	A	0.848962	0.988876	1.08823			Contig1204	Drosophila melanogaster chromosome 2R, section 73 of 74 of the complete sequence
Contig1204_811			N/A	0.875512	A	0.587174	A	0.938452	A	0.530453	A	1.59825	0.903399	0.799472			Contig1204	Drosophila melanogaster chromosome 2R, section 73 of 74 of the complete sequence
Contig1209_616			rnase3 domain protein	0.995822	P	0.182589	P	0.537703	P	0.720417	P	2.94487	3.94556	0.290257	0.339573	0.253449	Contig1209	Drosophila melanogaster chromosome 2R, section 15 of 74 of the completesequence / ENSANGP00000017930 [Anopheles gambiae str. PEST]
Contig1209_656			rnase3 domain protein	0.832572	A	0.525708	A	0.635209	A	0.455195	A	1.20829	0.865871	0.964244			Contig1209	Drosophila melanogaster chromosome 2R, section 15 of 74 of the completesequence / ENSANGP00000017930 [Anopheles gambiae str. PEST]
Contig1210_288		Contig1210	N/A	0.993322	P	0.0520861	A	7.24232	P	0.06321	A	139.045	1.21357	0.0142594			Contig1210	Human chromosome 14 DNA sequence BAC R-413F8 of library RPCI-11 from chromosome 14 of Homo sapiens (Human), complete sequence
Contig1210_795		Contig1210	N/A	0.999844	A	1.03464	A	1.82528	A	1.02795	A	1.76416	0.993529	0.725245			Contig1210	Human chromosome 14 DNA sequence BAC R-413F8 of library RPCI-11 from chromosome 14 of Homo sapiens (Human), complete sequence
Contig1211_172		Contig1211	tpa: gag-pol polyprotein conserved hypothetical protein [Culex pipiens quinquefasciat	0.997074	P	0.297061	P	0.92524	P	0.567411	P	3.11465	1.91008	0.398031	0.321063	0.523537	Contig1211	Schistosoma japonicum clone G29A non-LTR retrotransposon SjR2-like, partial sequence
Contig1211_212		Contig1211	tpa: gag-pol polyprotein conserved hypothetical protein [Culex pipiens quinquefasciat	0.998569	P	0.27425	P	0.862321	P	0.527101	P	3.14429	1.92197	0.394768	0.318037	0.520299	Contig1211	Schistosoma japonicum clone G29A non-LTR retrotransposon SjR2-like, partial sequence
Contig1212_156			sjchgc06793 protein [Schistosoma japonicum], similar to egg protein CP111(Schistosoma japonicum)	0.988717	P	0.704535	P	0.0235385	A	0.0221951	A	0.03341	0.0315032	30.8104			Contig1212	Homo sapiens PAC clone RP5-1145A24 from 7p11.2-p21, complete sequence / SJCHGC06793
Contig1212_341			sjchgc06793 protein [Schistosoma japonicum], similar to egg protein CP111(Schistosoma japonicum)	0.999952	A	1.01985	A	2.23334	A	1.04447	A	2.18986	1.02414	0.622277			Contig1212	Homo sapiens PAC clone RP5-1145A24 from 7p11.2-p21, complete sequence / SJCHGC06793
Contig1213_271		Contig1213	N/A	0.992866	P	0.435562	P	0.680851	P	0.50246	P	1.56315	1.15359	0.736175	0.639732	0.866858	Contig1213	Schistosoma japonicum clone ZZZ221 mRNA sequence
Contig1213_782		Contig1213	N/A	0.99999	A	1.03038	A	1.02922	A	1.02766	A	0.998874	0.997364	1.00188			Contig1213	Schistosoma japonicum clone ZZZ221 mRNA sequence
Contig1214_711			sjchgc03648 protein [Schistosoma japonicum], similar to AAP06378-hypothetical protein(Schistosoma japonicum)	0.999946	A	1.03346	A	1.0435	A	1.05927	A	1.00971	1.02497	0.982956			Contig1214	Schistosoma japonicum clone ZZD849 mRNA sequence / SJCHGC03648
Contig1214_796			sjchgc03648 protein [Schistosoma japonicum], similar to AAP06378-hypothetical protein(Schistosoma japonicum)	0.999676	A	1.04569	A	1.03528	A	1.07249	A	0.990037	1.02563	0.99223			Contig1214	Schistosoma japonicum clone ZZD849 mRNA sequence / SJCHGC03648
Contig1215_119			ribosomal protein s20	0.999679	P	0.195905	P	0.901098	P	0.426629	P	4.59966	2.17773	0.295099	0.217407	0.459193	Contig1215	Schistosoma japonicum 40S rRNA protein-like protein mRNA, complete cds
Contig1215_99			ribosomal protein s20	0.998529	P	0.233912	P	0.978871	P	0.53266	P	4.18478	2.27718	0.309504	0.238961	0.43914	Contig1215	Schistosoma japonicum 40S rRNA protein-like protein mRNA, complete cds
Contig1216_111			ORF MSV214 SCG gene family protein [Melanoplus sanguinipes e	0.994327	P	0.37181	P	0.998726	P	0.549518	P	2.68612	1.47795	0.480298	0.372284	0.676611	Contig1216	Human DNA sequence from clone RP5-1069C8 on chromosome 20. Contains a novel gene, ESTs, STSs, GSSs and a CpG island, complete sequence / putative membrane protein [Salmonella enterica subsp. enterica serovar Typhi] gb|AAV79004.1|
Contig1216_204			ORF MSV214 SCG gene family protein [Melanoplus sanguinipes e	0.991229	P	0.413998	P	0.940009	P	0.587808	P	2.27057	1.41983	0.541947	0.440419	0.704308	Contig1216	Human DNA sequence from clone RP5-1069C8 on chromosome 20. Contains a novel gene, ESTs, STSs, GSSs and a CpG island, complete sequence / putative membrane protein [Salmonella enterica subsp. enterica serovar Typhi] gb|AAV79004.1|
Contig1217_641			sjchgc04601 protein>gb|AAO17544.1| IR2 [Schistosoma japonicum]	0.990807	M	0.321398	M,A	0.683287	P,M	0.34375	M,A	2.12599	1.06955	0.625874			Contig1217	Schistosoma japonicum IR2 (IR2) mRNA, partial cds / SJCHGC04601
Contig1217_712			sjchgc04601 protein>gb|AAO17544.1| IR2 [Schistosoma japonicum]	0.999988	A	1.06375	A	1.08207	A	1.05556	A	1.01722	0.992298	0.995263			Contig1217	Schistosoma japonicum IR2 (IR2) mRNA, partial cds / SJCHGC04601
Contig1218_664			N/A	0.995347	A	4.28818	P,A	2.56627	P,A	2.8575	A	0.598452	0.666366	1.58125			Contig1218	Rattus norvegicus clone RP31-464J4 strain Brown Norway, complete sequence / hypothetical protein 177.t00018 [Entamoeba histolytica HM-1:IMSS]
Contig1218_704			N/A	0.999931	A	1.07864	A	1.06215	A	1.06453	A	0.984713	0.986919	1.01439			Contig1218	Rattus norvegicus clone RP31-464J4 strain Brown Norway, complete sequence / hypothetical protein 177.t00018 [Entamoeba histolytica HM-1:IMSS]
Contig122_294			hesb like domain containing 2	0.962496	P	0.164348	A	0.842886	P	0.322885	A	5.12867	1.96464	0.281956			Contig122	Schistosoma japonicum clone ZZZ408 mRNA sequence / SJCHGC02448
Contig122_739			hesb like domain containing 2	0.984061	A	0.308724	A	1.11413	P,A	0.401364	A	3.60883	1.30007	0.407423			Contig122	Schistosoma japonicum clone ZZZ408 mRNA sequence / SJCHGC02448
Contig1220_222			SJCHGC07264 protein [Schistosoma japonicum]	0.993559	P	0.302463	P	1.40906	P	0.516267	P	4.65862	1.70688	0.314194	0.214656	0.585865	Contig1220	Arabidopsis thaliana T-DNA flanking sequence, left border, clone 193C08 / NADH dehydrogenase subunit 5 [Schistosoma japonicum]
Contig1220_262			SJCHGC07264 protein [Schistosoma japonicum]	0.995553	P	0.325824	P	1.37228	P	0.448239	P	4.21173	1.37571	0.357946	0.237432	0.726897	Contig1220	Arabidopsis thaliana T-DNA flanking sequence, left border, clone 193C08 / NADH dehydrogenase subunit 5 [Schistosoma japonicum]
Contig1221_696			N/A	0.999135	A	1.24228	A	0.981066	A	0.997475	A	0.789731	0.80294	1.25575			Contig1221	Homo sapiens chromosome 3 clone RP11-380O24 map 3p, complete sequence / ENSANGP00000022197 [Anopheles gambiae str. PEST]
Contig1221_736			N/A	0.999892	A	1.58345	A	1.02969	A	1.03906	A	0.650279	0.656202	1.53083			Contig1221	Homo sapiens chromosome 3 clone RP11-380O24 map 3p, complete sequence / ENSANGP00000022197 [Anopheles gambiae str. PEST]
Contig1222_722			phosphatidic acid phosphatase type 2 domain containing 2	0.999998	A	1.12188	A	1.59414	A	0.772874	A	1.42095	0.688907	0.947931			Contig1222	Schistosoma haematobium acetylcholinesterase gene, complete cds / SJCHGC09821
Contig1222_762			phosphatidic acid phosphatase type 2 domain containing 2	0.939737	A	0.657732	A	0.646083	A	0.845047	A	0.98229	1.28479	0.882192			Contig1222	Schistosoma haematobium acetylcholinesterase gene, complete cds / SJCHGC09821
Contig1223_746			sjchgc02085 protein [Schistosoma japonicum], hypothetical protein, putative transmebrane protein	0.999993	A	1.06406	A	1.05612	A	1.09541	A	0.99254	1.02946	0.98912			Contig1223	Mus musculus chromosome 1 clone RP23-468F5, complete sequence / SJCHGC02085
Contig1223_793			sjchgc02085 protein [Schistosoma japonicum], hypothetical protein, putative transmebrane protein	0.999864	A	1.02915	A	1.49115	A	1.01649	A	1.44891	0.987697	0.820815			Contig1223	Mus musculus chromosome 1 clone RP23-468F5, complete sequence / SJCHGC02085
Contig1224_501			N/A	0.99914	P	0.443228	P	0.854538	P	0.319489	P	1.92799	0.720824	0.755055	0.518675	1.3873	Contig1224	Homo sapiens BAC clone RP11-566P21 from 2, complete sequence
Contig1224_541			N/A	0.994212	P	0.509128	P	0.852815	P	0.330315	P	1.67505	0.648785	0.860646	0.596997	1.54134	Contig1224	Homo sapiens BAC clone RP11-566P21 from 2, complete sequence
Contig1225_719			N/A	0.999966	A	1.04526	A	1.0425	A	1.03487	A	0.997365	0.990062	1.00633			Contig1225	Mus musculus chromosome 17 clone RP23-372M8, complete sequence
Contig1225_759			N/A	0.999985	A	1.02896	A	1.0304	A	1.02921	A	1.00139	1.00024	0.999183			Contig1225	Mus musculus chromosome 17 clone RP23-372M8, complete sequence
Contig1226_602		Contig1226	novel proteinvertebratekinase SJCHGC06984 protein [Schistosoma japonicum]	0.998128	P	0.513792	P	3.52343	P	0.474776	P	6.85769	0.924063	0.257011	0.145822	1.08218	Contig1226	Human chromosome 14 DNA sequence BAC R-666E17 of library RPCI-11 fromchromosome 14 of Homo sapiens (Human), complete sequence / SJCHGC06342
Contig1226_662		Contig1226	novel proteinvertebratekinase SJCHGC06984 protein [Schistosoma japonicum]	0.999856	A	1.56219	A	2.27081	A	1.03447	A	1.4536	0.662191	0.945271			Contig1226	Human chromosome 14 DNA sequence BAC R-666E17 of library RPCI-11 fromchromosome 14 of Homo sapiens (Human), complete sequence / SJCHGC06342
Contig1228_518		Contig1228	dgtp triphosphohydrolase sjchgc05284 protein [Schistosoma japonicum], similar to polyprotein(Schistosoma japonicum)	0.995343	P	0.28482	P	0.566032	P	0.444776	P	1.98733	1.5616	0.563549	0.503187	0.640367	Contig1228	Homo sapiens chromosome 18, clone RP11-370A5, complete sequence
Contig1228_578		Contig1228	dgtp triphosphohydrolase sjchgc05284 protein [Schistosoma japonicum], similar to polyprotein(Schistosoma japonicum)	0.996634	P	0.290181	P	0.628979	P	0.456748	P	2.16754	1.57401	0.534537	0.461352	0.635319	Contig1228	Homo sapiens chromosome 18, clone RP11-370A5, complete sequence
Contig1230_129			N/A	0.996635	P	0.187509	P,A	0.843934	P	0.298479	P	4.50077	1.59181	0.328268	0.222184	0.628214	Contig1230	Schistosoma japonicum clone ZZZ297 mRNA sequence
Contig1230_837			N/A	0.999985	A	1.03511	A	1.0401	A	1.03175	A	1.00482	0.996749	0.999217			Contig1230	Schistosoma japonicum clone ZZZ297 mRNA sequence
Contig1231_408		Contig1231	cg7971-isoform c loc445830 protein	0.991479	P	0.397024	P	0.752863	P	0.684917	P	1.89627	1.72513	0.552273	0.527352	0.579667	Contig1231	Dictyostelium discoideum chromosome 2 map 126059-159710 strain AX4, complete sequence / SJCHGC01247
Contig1231_458		Contig1231	cg7971-isoform c loc445830 protein	0.993207	P	0.306306	P	0.824133	P	0.790401	P	2.69055	2.58043	0.379436	0.371671	0.387532	Contig1231	Dictyostelium discoideum chromosome 2 map 126059-159710 strain AX4, complete sequence / SJCHGC01247
Contig1234_668			N/A	1	A	1.01377	A	1.91512	A	1.02742	A	1.8891	1.01346	0.689045			Contig1234	Poppy autonomously replicating sequence (ARS) gene
Contig1234_743			N/A	0.999954	A	1.31783	A	1.26063	A	1.03491	A	0.956595	0.785314	1.14817			Contig1234	Poppy autonomously replicating sequence (ARS) gene
Contig1237_492		Contig1237	N/A	0.998715	P	0.162524	P	2.10095	P	0.316243	P	12.927	1.94582	0.134473	0.0773574	0.513922	Contig1237	Caenorhabditis elegans cosmid ZK54, complete sequence
Contig1237_88		Contig1237	N/A	0.990684	P	0.286189	P	2.61892	P	0.340814	P	9.15102	1.19087	0.193388	0.109277	0.839723	Contig1237	Caenorhabditis elegans cosmid ZK54, complete sequence
Contig1238_165		Contig1238	N/A	0.997074	P	0.482625	P	2.31235	P	0.480029	P	4.79119	0.99462	0.345673	0.208716	1.00541	Contig1238	Schistosoma japonicum clone ZZD449 mRNA sequence
Contig1238_438		Contig1238	N/A	0.999994	P	0.600165	P	3.3854	P	0.476328	P	5.64078	0.793662	0.310827	0.17728	1.25998	Contig1238	Schistosoma japonicum clone ZZD449 mRNA sequence
Contig1239_102		Contig1239	sjchgc05892 protein SJCHGC02350 protein [Schistosoma japonicum]	0.996561	P	0.205551	P	1.23269	P	0.437358	P	5.99702	2.12773	0.246161	0.16675	0.469984	Contig1239	Homo sapiens chromosome 15, clone RP11-1069G10, complete sequence / SJCHGC05892
Contig1239_155		Contig1239	sjchgc05892 protein SJCHGC02350 protein [Schistosoma japonicum]	0.995404	P	0.21164	P	1.21772	P	0.465525	P	5.75372	2.19961	0.251467	0.173801	0.454627	Contig1239	Homo sapiens chromosome 15, clone RP11-1069G10, complete sequence / SJCHGC05892
Contig124_525			SJCHGC03347 protein [Schistosoma japonicum] mgc107788 protein	0.997936	P	0.221862	P	0.866378	P	0.470454	P	3.90503	2.12048	0.331922	0.25608	0.471592	Contig124	Homo sapiens BAC clone RP11-631C11 from 2, complete sequence / SJCHGC02098
Contig124_565			SJCHGC03347 protein [Schistosoma japonicum] mgc107788 protein	0.995382	P	0.269267	P	0.982359	P	0.561175	P	3.64826	2.08408	0.348898	0.274103	0.479828	Contig124	Homo sapiens BAC clone RP11-631C11 from 2, complete sequence / SJCHGC02098
Contig1240_453			N/A	0.99518	P	0.586898	P	0.44752	P	0.528206	P	0.762518	0.899996	1.203	1.31144	1.11112	Contig1240	Pan troglodytes BAC clone RP43-120F17 from 7, complete sequence
Contig1240_493			N/A	0.994857	P	0.555229	P	0.421666	P	0.417885	P	0.759446	0.752635	1.32268	1.31675	1.32867	Contig1240	Pan troglodytes BAC clone RP43-120F17 from 7, complete sequence
Contig1241_383			N/A	0.995004	A	0.279518	A	0.36461	A	0.327842	A	1.30442	1.17288	0.80733			Contig1241	Oryza sativa gene fragment
Contig1241_423			N/A	0.982087	A	0.883931	A	1.11768	A	0.867726	A	1.26445	0.981667	0.890427			Contig1241	Oryza sativa gene fragment
Contig1242_703			N/A	1	A	1.06709	A	1.05188	A	1.08486	A	0.98575	1.01666	0.998797			Contig1242	Homo sapiens chromosome 11, clone RP11-220C23, complete sequence
Contig1242_743			N/A	0.999988	A	1.02554	A	1.03165	A	1.03258	A	1.00595	1.00687	0.993632			Contig1242	Homo sapiens chromosome 11, clone RP11-220C23, complete sequence
Contig1243_297		Contig1243	sjchgc03000 protein [Schistosoma japonicum], similar to polyprotein(Schistosoma japonicum)	0.996985	P	0.205755	P	0.880808	P	0.5433	P	4.28086	2.64052	0.28896	0.233598	0.378713	Contig1243	Plasmodium falciparum 3D7 chromosome 12, section 5 of 9 of the completesequence
Contig1243_782		Contig1243	sjchgc03000 protein [Schistosoma japonicum], similar to polyprotein(Schistosoma japonicum)	0.999998	A	1.13411	A	1.01323	A	1.19464	A	0.893417	1.05337	1.02733			Contig1243	Plasmodium falciparum 3D7 chromosome 12, section 5 of 9 of the completesequence
Contig1244_673			N/A	1	A	1.0539	A	1.05632	A	1.10234	A	1.0023	1.04596	0.976442			Contig1244	Oryctolagus cuniculus clone A06 dimeric satellite I sequence
Contig1244_735			N/A	0.978334	A	0.87308	A	0.845004	A	1.26913	A	0.967842	1.45362	0.825947			Contig1244	Oryctolagus cuniculus clone A06 dimeric satellite I sequence
Contig1245_155		Contig1245	N/A	0.995793	P	0.34143	P	0.705162	P	0.767495	P	2.06532	2.24788	0.463692	0.484187	0.444863	Contig1245	Caenorhabditis elegans cosmid F14F11, complete sequence
Contig1245_215		Contig1245	N/A	0.99772	P	0.233755	A	0.738305	P	0.630095	P	3.15845	2.69553	0.341648			Contig1245	Caenorhabditis elegans cosmid F14F11, complete sequence
Contig1247_662			sjchgc02436 protein [Schistosoma japonicum], similar to alkB, alkylation repair homolog; alkylation repair, alkB homolog(Homo sapiens)	0.999997	A	1.02605	A	1.03127	A	1.02817	A	1.00508	1.00206	0.996444			Contig1247	Homo sapiens BAC clone RP11-168E22 from 4, complete sequence / SJCHGC02436
Contig1247_702			sjchgc02436 protein [Schistosoma japonicum], similar to alkB, alkylation repair homolog; alkylation repair, alkB homolog(Homo sapiens)	0.999966	A	1.1725	A	1.04939	A	1.04125	A	0.895006	0.888057	1.12167			Contig1247	Homo sapiens BAC clone RP11-168E22 from 4, complete sequence / SJCHGC02436
Contig1248_655			sjchgc02587 protein [Schistosoma japonicum], similar to MEMBRANE NUCLEASE, LIPOPROTEIN(Mycoplasma pulmonis UAB CTIP)	0.999794	A	1.0698	A	1.04612	A	1.07703	A	0.977864	1.00676	1.00775			Contig1248	Human DNA sequence from clone RP11-118A1 on chromosome 13, complete sequence / SJCHGC02587
Contig1248_726			sjchgc02587 protein [Schistosoma japonicum], similar to MEMBRANE NUCLEASE, LIPOPROTEIN(Mycoplasma pulmonis UAB CTIP)	0.986223	A	0.919664	A	0.941167	A	1.2136	A	1.02338	1.31962	0.853607			Contig1248	Human DNA sequence from clone RP11-118A1 on chromosome 13, complete sequence / SJCHGC02587
Contig1249_713			N/A	0.999993	A	1.08473	A	1.05069	A	1.0837	A	0.968622	0.999056	1.01643			Contig1249	Homo sapiens secretory carrier membrane protein (SCAMP1) mRNA,complete cds
Contig1249_753			N/A	0.999689	A	1.04364	A	1.04858	A	1.07177	A	1.00473	1.02695	0.984408			Contig1249	Homo sapiens secretory carrier membrane protein (SCAMP1) mRNA,complete cds
Contig1250_616			N/A	0.999935	A	1.13721	A	1.0471	A	1.29255	A	0.92076	1.1366	0.972121			Contig1250	Mus musculus chromosome 6, clone RP23-451F7, complete sequence
Contig1250_774			N/A	0.999996	A	1.01252	A	1.02993	A	1.03228	A	1.01719	1.01951	0.981979			Contig1250	Mus musculus chromosome 6, clone RP23-451F7, complete sequence
Contig1251_198		Contig1251	SJCHGC00953 protein [Schistosoma japonicum]	0.994503	P	0.190001	P	1.04129	P	0.401509	P	5.48046	2.1132	0.263377	0.182466	0.473216	Contig1251	Homo sapiens chromosome 5 clone CTC-548H10, complete sequence
Contig1251_746		Contig1251	SJCHGC00953 protein [Schistosoma japonicum]	0.999934	A	1.56145	A	1.05015	A	1.04266	A	0.672544	0.667752	1.49221			Contig1251	Homo sapiens chromosome 5 clone CTC-548H10, complete sequence
Contig1254_175			N/A	0.998715	P	0.355102	P	0.457809	P	0.61303	P	1.28923	1.72635	0.663223	0.775657	0.579258	Contig1254	Mus musculus adult male diencephalon cDNA, RIKEN full-length enriched library, clone:9330189M06 product:hypothetical protein, full insert sequence / hypothetical protein PFB0710c [Plasmodium falciparum 3D7]
Contig1254_235			N/A	0.997582	P	0.342267	P	0.474305	P	0.726136	P	1.38577	2.12155	0.570235	0.721618	0.471354	Contig1254	Mus musculus adult male diencephalon cDNA, RIKEN full-length enriched library, clone:9330189M06 product:hypothetical protein, full insert sequence / hypothetical protein PFB0710c [Plasmodium falciparum 3D7]
Contig1255_251			N/A	0.997033	P	0.297172	P	1.14126	P	0.550755	P	3.84039	1.85332	0.351265	0.26039	0.539572	Contig1255	Drosophila melanogaster SD07645 full insert cDNA / hypothetical protein FG07319.1 [Gibberella zeae PH-1]
Contig1255_649			N/A	0.999239	A	1.0036	A	1.0112	A	1.06092	A	1.00758	1.05711	0.968668			Contig1255	Drosophila melanogaster SD07645 full insert cDNA / hypothetical protein FG07319.1 [Gibberella zeae PH-1]
Contig1256_315			sjchgc04417 protein [Schistosoma japonicum], similar to egg protein CP391S(Schistosoma japonicum)	0.999821	A	1.01266	A	2.06649	A	1.03084	A	2.04066	1.01796	0.653889			Contig1256	Schistosoma japonicum clone ZZZ32 mRNA sequence
Contig1256_375			sjchgc04417 protein [Schistosoma japonicum], similar to egg protein CP391S(Schistosoma japonicum)	0.999921	A	1.50792	A	1.05459	A	1.123	A	0.699367	0.744732	1.38495			Contig1256	Schistosoma japonicum clone ZZZ32 mRNA sequence
Contig1257_388			dead (asp-glu-ala-asp) box polypeptide 55	0.947948	A	0.745112	A	0.888654	A	0.723688	A	1.19264	0.971246	0.924261			Contig1257	Schistosoma japonicum clone ZZD59 mRNA sequence / SJCHGC09078
Contig1257_726			dead (asp-glu-ala-asp) box polypeptide 55	0.999965	A	1.76363	A	1.07835	A	1.07947	A	0.611436	0.612071	1.63464			Contig1257	Schistosoma japonicum clone ZZD59 mRNA sequence / SJCHGC09078
Contig1258_537		Contig1258	sjchgc02966 protein [Schistosoma japonicum], similar to ENSANGP00000015538(Anopheles gambiae)	0.995629	P	0.142645	A	3.85952	P	0.0689602	A	27.0568	0.483438	0.0726211			Contig1258	Homo sapiens chromosome X clone XX-11940 map Xp11.4, complete sequence / SJCHGC02966
Contig1258_610		Contig1258	sjchgc02966 protein [Schistosoma japonicum], similar to ENSANGP00000015538(Anopheles gambiae)	0.998329	P	0.0391721	A	5.21297	P	0.0552851	A	133.079	1.41134	0.014871			Contig1258	Homo sapiens chromosome X clone XX-11940 map Xp11.4, complete sequence / SJCHGC02966
Contig1259_251			sjchgc09538 protein [Schistosoma japonicum], hypothetical protein, putative transmebrane protein	0.997288	P	0.143667	P	0.62712	P	0.252065	P	4.36508	1.7545	0.32682	0.229091	0.569961	Contig1259	Trypanosoma brucei 221 VSG expression site BAC / SJCHGC09538
Contig1259_5			sjchgc09538 protein [Schistosoma japonicum], hypothetical protein, putative transmebrane protein	0.994757	P	0.216144	P	0.458845	P	0.326088	P	2.12287	1.50866	0.550732	0.471061	0.662839	Contig1259	Trypanosoma brucei 221 VSG expression site BAC / SJCHGC09538
Contig126_541			sjchgc02742 protein>gb|AAP06208.1| hypothetical protein [Schistosoma japonicum]	0.999991	A	1.33698	A	1.25808	A	1.06577	A	0.940988	0.797151	1.15066			Contig126	Schistosoma japonicum clone ZZD178 mRNA sequence
Contig126_581			sjchgc02742 protein>gb|AAP06208.1| hypothetical protein [Schistosoma japonicum]	0.999276	A	0.533255	A	0.619665	A	0.82153	A	1.16204	1.5406	0.740017			Contig126	Schistosoma japonicum clone ZZD178 mRNA sequence
Contig1260_465			N/A	0.996914	P	0.150052	P	0.0741469	P	0.378945	P	0.494141	2.52542	0.662347	2.02371	0.395973	Contig1260	Dictyostelium discoideum chromosome 2 map 5515173-5817331 strain AX4,complete sequence / hypothetical protein [Plasmodium falciparum 3D7]
Contig1260_505			N/A	0.997264	P	0.153148	P	0.0872736	P	0.383866	P	0.569864	2.5065	0.650118	1.75481	0.398963	Contig1260	Dictyostelium discoideum chromosome 2 map 5515173-5817331 strain AX4,complete sequence / hypothetical protein [Plasmodium falciparum 3D7]
Contig1261_667			sjchgc09680 protein [Schistosoma japonicum], hypothetical protein	0.998338	A	0.224256	A	0.243099	A	0.230968	A	1.08402	1.02993	0.946094			Contig1261	Homo sapiens chromosome 4 clone B209B10 map 4q25, complete sequence / SJCHGC09680
Contig1261_707			sjchgc09680 protein [Schistosoma japonicum], hypothetical protein	0.99839	A	0.328103	A	0.327206	A	0.334543	A	0.997265	1.01963	0.991625			Contig1261	Homo sapiens chromosome 4 clone B209B10 map 4q25, complete sequence / SJCHGC09680
Contig1262_718			N/A	0.999924	A	1.23291	A	1.0371	A	1.05341	A	0.841181	0.854415	1.17953			Contig1262	Homo sapiens chromosome 18, clone RP11-482F20, complete sequence / hypothetical protein DDB0205357 [Dictyostelium discoideum]
Contig1262_758			N/A	0.999184	A	1.00058	A	1.01037	A	1.06329	A	1.00978	1.06267	0.96504			Contig1262	Homo sapiens chromosome 18, clone RP11-482F20, complete sequence / hypothetical protein DDB0205357 [Dictyostelium discoideum]
Contig1263_613		Contig1263	N/A	0.997981	P	0.2764	A	2.00277	P	0.467159	A	7.24592	1.69016	0.223812			Contig1263	Schistosoma japonicum clone ZZD1143 mRNA sequence
Contig1263_653		Contig1263	N/A	0.799424	A	0.414122	A	0.408326	A	0.778211	A	0.986004	1.87918	0.698035			Contig1263	Schistosoma japonicum clone ZZD1143 mRNA sequence
Contig1264_641			sjchgc03077 protein [Schistosoma japonicum], hypothetical protein	0.941683	A	0.736841	A	1.11102	A	0.684654	A	1.50782	0.929174	0.820683			Contig1264	Mus musculus chromosome 17 clone RP24-115D21, complete sequence / SJCHGC03077
Contig1264_737			sjchgc03077 protein [Schistosoma japonicum], hypothetical protein	0.999973	A	1.02386	A	1.03336	A	1.04754	A	1.00927	1.02313	0.984058			Contig1264	Mus musculus chromosome 17 clone RP24-115D21, complete sequence / SJCHGC03077
Contig1266_161			N/A	0.999819	A	1.06666	A	1.04231	A	1.0572	A	0.977165	0.991123	1.01611			Contig1266	Homo sapiens BAC clone RP11-775L16 from 7, complete sequence
Contig1266_422			N/A	0.999371	P	0.21476	A	0.247543	P,A	0.435425	P	1.15265	2.0275	0.628903			Contig1266	Homo sapiens BAC clone RP11-775L16 from 7, complete sequence
Contig1267_585			actin	0.998606	P	0.123356	A	0.122269	A	0.156145	A	0.991192	1.26581	0.88613			Contig1267	Dicranophora fulva partial act-1 gene for actin / SJCHGC09337
Contig1267_625			actin	0.963695	P	0.110027	A	0.270225	P,A	0.13484	P,A	2.45599	1.22552	0.543256			Contig1267	Dicranophora fulva partial act-1 gene for actin / SJCHGC09337
Contig127_617			gdp dissociation inhibitor 1	0.971735	A	1.04169	A	0.916821	A	0.769781	A	0.880132	0.738976	1.23525			Contig127	Arabidopsis thaliana Rab GDP dissociation inhibitor (At3g59920) mRNA, complete cds / SJCHGC01783
Contig127_637			gdp dissociation inhibitor 1	0.98386	A	0.710586	A	0.6997	A	0.811112	A	0.984681	1.14147	0.940667			Contig127	Arabidopsis thaliana Rab GDP dissociation inhibitor (At3g59920) mRNA, complete cds / SJCHGC01783
Contig1270_124		Contig1270	secretory carrier membrane protein 3 sjchgc02332 protein [Schistosoma japonicum], similar to secretory carrier membrane protein 3(Mus musculus)	0.99742	P	0.227075	P	0.814087	P	0.400502	P	3.5851	1.76374	0.373913	0.278932	0.566976	Contig1270	Papio anubis clone rp41-174i6, complete sequence / SJCHGC02332
Contig1270_370		Contig1270	secretory carrier membrane protein 3 sjchgc02332 protein [Schistosoma japonicum], similar to secretory carrier membrane protein 3(Mus musculus)	0.991946	P	0.244677	P	1.14339	P	0.501354	P	4.67308	2.04905	0.297525	0.213992	0.488032	Contig1270	Papio anubis clone rp41-174i6, complete sequence / SJCHGC02332
Contig1275_544			sjchgc09752 protein [Schistosoma japonicum], similar to AAP06079-hypothetical protein (Schistosoma japonicum)	0.994863	P	0.274296	P	1.0398	P	0.653609	P	3.7908	2.38286	0.323957	0.263797	0.419663	Contig1275	Schistosoma japonicum clone ZZD123 mRNA sequence / SJCHGC09752
Contig1275_585			sjchgc09752 protein [Schistosoma japonicum], similar to AAP06079-hypothetical protein (Schistosoma japonicum)	0.997681	P	0.307004	P	1.04773	P	0.670648	P	3.41276	2.18449	0.357318	0.293018	0.457773	Contig1275	Schistosoma japonicum clone ZZD123 mRNA sequence / SJCHGC09752
Contig128_640			protein	0.999715	A	1.05778	A	1.0499	A	1.07592	A	0.992546	1.01715	0.995177			Contig128	Plasmodium falciparum 3D7 chromosome 14 section 7 of 13 of the complete sequence / SJCHGC02282
Contig128_680			protein	0.999423	A	0.998437	A	0.996722	A	0.999248	A	0.998282	1.00081	1.00045			Contig128	Plasmodium falciparum 3D7 chromosome 14 section 7 of 13 of the complete sequence / SJCHGC02282
Contig1281_516			sjchgc09076 protein [Schistosoma japonicum], hypothetical protein	0.999943	A	1.02594	A	1.0359	A	1.0512	A	1.00971	1.02462	0.983123			Contig1281	Schistosoma japonicum clone ZZD114 mRNA sequence / SJCHGC09076
Contig1281_526			sjchgc09076 protein [Schistosoma japonicum], hypothetical protein	0.999801	A	1.07973	A	1.03974	A	1.05202	A	0.962964	0.97434	1.03236			Contig1281	Schistosoma japonicum clone ZZD114 mRNA sequence / SJCHGC09076
Contig1282_500			mgc108373 protein-annexin	0.995099	P	0.102816	P,A	0.107036	P,A	0.664496	P	1.04104	6.46297	0.266524	0.960574	0.154728	Contig1282	Schistosoma japonicum clone ZZZ79 mRNA sequence
Contig1282_540			mgc108373 protein-annexin	0.995341	P	0.115458	P	0.154927	P	0.598694	P	1.34185	5.18539	0.306408	0.745239	0.192849	Contig1282	Schistosoma japonicum clone ZZZ79 mRNA sequence
Contig1283_406			egg protein CP422 [Schistosoma japonicum] sjchgc02420 protein [Schistosoma japonicum], hypothetical protein containing siganl peptide	0.995632	P	0.310404	P	1.2934	P	0.472662	P	4.16684	1.52273	0.35152	0.23999	0.656714	Contig1283	Oryza sativa chromosome 12, . BAC OJ1103_B10 of library Monsanto from chromosome 12 of cultivar Nipponbare of ssp. japonica of Oryza sativa (rice), complete sequence / SJCHGC02420
Contig1283_446			egg protein CP422 [Schistosoma japonicum] sjchgc02420 protein [Schistosoma japonicum], hypothetical protein containing siganl peptide	0.993799	P	0.286608	P	1.35158	P	0.423746	P	4.71579	1.47849	0.322879	0.212054	0.676367	Contig1283	Oryza sativa chromosome 12, . BAC OJ1103_B10 of library Monsanto from chromosome 12 of cultivar Nipponbare of ssp. japonica of Oryza sativa (rice), complete sequence / SJCHGC02420
Contig1286_531			N/A	0.998158	P	0.0474807	A	0.0633958	A	0.0467547	A	1.33519	0.984711	0.862105			Contig1286	Homo sapiens 12 BAC RP11-174M13 (Roswell Park Cancer Institute HumanBAC Library) complete sequence / hypothetical protein DDB0205095 [Dictyostelium discoideum]
Contig1286_573			N/A	0.995702	P	0.0298614	A	0.0311939	A	0.0475637	A	1.04462	1.59282	0.758311			Contig1286	Homo sapiens 12 BAC RP11-174M13 (Roswell Park Cancer Institute HumanBAC Library) complete sequence / hypothetical protein DDB0205095 [Dictyostelium discoideum]
Contig1287_101		Contig1287	N/A	0.996621	P	0.349212	P	0.452962	P	0.958166	P	1.2971	2.74379	0.49494	0.770952	0.364459	Contig1287	Homo sapiens chromosome 18, clone RP11-732E23, complete sequence
Contig1287_131		Contig1287	N/A	0.993457	P	0.327419	P	0.43947	P	0.90764	P	1.34222	2.7721	0.486106	0.745032	0.360737	Contig1287	Homo sapiens chromosome 18, clone RP11-732E23, complete sequence
Contig129_581			sjchgc00140 protein [Schistosoma japonicum], similar to AAP06008-hypothetical protein(Schistosoma japonicum)	0.999805	A	1.02431	A	1.04305	A	1.05866	A	1.01829	1.03353	0.974742			Contig129	Schistosoma japonicum clone ZZD849 mRNA sequence
Contig129_635			sjchgc00140 protein [Schistosoma japonicum], similar to AAP06008-hypothetical protein(Schistosoma japonicum)	0.998757	A	0.384189	A	0.531023	A	0.781852	A	1.38219	2.03507	0.585264			Contig129	Schistosoma japonicum clone ZZD849 mRNA sequence
Contig1290_149			vacuole membrane protein	0.991595	P	0.135394	A	1.15026	P	0.355776	P	8.4956	2.6277	0.179803			Contig1290	Schistosoma japonicum clone ZZD907 mRNA sequence / SJCHGC03300
Contig1290_377			vacuole membrane protein	0.981646	P	0.177765	A	1.04326	P	0.731144	P	5.86879	4.11299	0.200365			Contig1290	Schistosoma japonicum clone ZZD907 mRNA sequence / SJCHGC03300
Contig1291_221			sjchgc02294 protein [Schistosoma japonicum], hypothetical protein, putative transmebrane protein	0.936405	A	0.700008	A	0.674397	A	0.686479	A	0.963413	0.980673	1.02876			Contig1291	Caenorhabditis elegans cosmid T13H5, complete sequence / SJCHGC02294
Contig1291_285			sjchgc02294 protein [Schistosoma japonicum], hypothetical protein, putative transmebrane protein	0.976334	A	0.655232	A	0.59464	A	0.926792	A	0.907526	1.41445	0.861336			Contig1291	Caenorhabditis elegans cosmid T13H5, complete sequence / SJCHGC02294
Contig1293_531			N/A	0.920259	A	0.62141	A	0.857917	A	0.637439	A	1.3806	1.02579	0.83112			Contig1293	Bacillus subtilis fengycin synthetase fenB gene, complete cds / Filamentous haemagglutinin, N-terminal [Polaromonas naphthalenivoransCJ2]
Contig1293_571			N/A	1	A	1.05997	A	1.04535	A	1.06766	A	0.98621	1.00725	1.00328			Contig1293	Bacillus subtilis fengycin synthetase fenB gene, complete cds / Filamentous haemagglutinin, N-terminal [Polaromonas naphthalenivoransCJ2]
Contig1294_447			tpa: endonuclease-reverse transcriptase	0.999094	A	1.38046	A	1.52152	A	1.00173	A	1.10219	0.725647	1.09419			Contig1294	Homo sapiens BAC clone RP11-575E20 from 2, complete sequence
Contig1294_487			tpa: endonuclease-reverse transcriptase	1	A	1.07966	A	1.05732	A	1.10453	A	0.979303	1.02303	0.998833			Contig1294	Homo sapiens BAC clone RP11-575E20 from 2, complete sequence
Contig1295_133		Contig1295	growth-arrest-specific protein SJCHGC04336 protein [Schistosoma japonicum]	0.998922	P	0.392923	P	3.28271	P	0.217845	P	8.3546	0.554421	0.224492	0.119695	1.80368	Contig1295	Mus musculus chromosome 13 clone RP23-182H4, complete sequence
Contig1295_91		Contig1295	growth-arrest-specific protein SJCHGC04336 protein [Schistosoma japonicum]	0.997402	P	0.444451	P	3.40461	P	0.166083	P	7.66026	0.373681	0.248944	0.130544	2.67608	Contig1295	Mus musculus chromosome 13 clone RP23-182H4, complete sequence
Contig1296_1			SJCHGC02251 protein [Schistosoma japonicum]	0.996223	P	0.313715	P	0.891616	P	0.521254	P	2.84213	1.66155	0.444081	0.351849	0.601846	Contig1296	P.falciparum (FCR3) cpn60 gene
Contig1296_69			SJCHGC02251 protein [Schistosoma japonicum]	0.999147	P	0.251677	P	0.734346	P	0.443097	P	2.91781	1.76058	0.427498	0.342723	0.567996	Contig1296	P.falciparum (FCR3) cpn60 gene
Contig1298_1			solute carrier family 25 (mitochondrial deoxynucleotide carrier)member 19	0.99788	A	0.62205	A	1.84912	P,A	0.542314	A	2.97263	0.871817	0.520231			Contig1298	Homo sapiens 12 BAC RP11-295I5 (Roswell Park Cancer Institute Human BAC Library) complete sequence / SJCHGC01451
Contig1298_784			solute carrier family 25 (mitochondrial deoxynucleotide carrier)member 19	0.994832	P	0.188592	P	1.30942	P	0.328415	P	6.94313	1.7414	0.230295	0.144027	0.57425	Contig1298	Homo sapiens 12 BAC RP11-295I5 (Roswell Park Cancer Institute Human BAC Library) complete sequence / SJCHGC01451
Contig13_272			N/A	0.981947	A	0.867201	A	0.760684	A	0.752055	A	0.877171	0.867221	1.14653			Contig13	Oncorhynchus clarki henshawi microsatellite Och6 sequence
Contig13_377			N/A	0.999937	A	1.06201	A	1.05593	A	1.05248	A	0.99428	0.991025	1.0074			Contig13	Oncorhynchus clarki henshawi microsatellite Och6 sequence
Contig130_578			sjchgc02031 protein [Schistosoma japonicum], hypothetical protein	0.968852	A	1.15507	A	0.650307	A	0.664701	A	0.563	0.575461	1.75676			Contig130	Homo sapiens chromosome 3 clone RP11-705F24, complete sequence / SJCHGC02031
Contig130_645			sjchgc02031 protein [Schistosoma japonicum], hypothetical protein	0.997063	A	0.802999	A	0.832752	A	0.554989	A	1.03705	0.691145	1.15727			Contig130	Homo sapiens chromosome 3 clone RP11-705F24, complete sequence / SJCHGC02031
Contig1300_651			sec7 domain protein	0.999644	A	0.405379	A	0.492054	A	0.418035	A	1.21381	1.03122	0.890857			Contig1300	Homo sapiens genomic DNA, chromosome 11 clone:RP11-676M6, complete sequence / SJCHGC08778
Contig1300_758			sec7 domain protein	0.974257	A	0.433492	A	1.0538	A	0.44746	A	2.43096	1.03222	0.577504			Contig1300	Homo sapiens genomic DNA, chromosome 11 clone:RP11-676M6, complete sequence / SJCHGC08778
Contig1301_18		Contig1301	gemininisoform cra_a SJCHGC08068 protein [Schistosoma japonicum]	0.99852	P	0.107996	P	4.04561	P	0.367659	P	37.4608	3.40438	0.0489414	0.0266945	0.293739	Contig1301	Single read from an extremity of a full-length cDNA clone made from Anopheles gambiae total adult females. 5-PRIME end of clone FK0AAA23AE07 of strain 6-9 of Anopheles gambiae (African malaria mosquito)
Contig1301_58		Contig1301	gemininisoform cra_a SJCHGC08068 protein [Schistosoma japonicum]	0.998853	P	0.123381	P	4.36502	P	0.433704	P	35.3785	3.51517	0.0514223	0.0282658	0.284482	Contig1301	Single read from an extremity of a full-length cDNA clone made from Anopheles gambiae total adult females. 5-PRIME end of clone FK0AAA23AE07 of strain 6-9 of Anopheles gambiae (African malaria mosquito)
Contig1303_351			N/A	0.999962	A	1.01745	A	1.03364	A	1.0429	A	1.01591	1.02501	0.979949			Contig1303	Schistosoma japonicum clone ZZD1241 mRNA sequence / hypothetical protein DEHA0A07128g [Debaryomyces hansenii CBS767]
Contig1303_407			N/A	0.999915	P	0.20637	A	0.355916	P,A	0.340673	P,A	1.72465	1.65079	0.592515			Contig1303	Schistosoma japonicum clone ZZD1241 mRNA sequence / hypothetical protein DEHA0A07128g [Debaryomyces hansenii CBS767]
Contig1305_454		Contig1305	N/A	0.998936	P	0.0844745	P	0.0156785	A	0.0161509	A	0.1856	0.191192	5.30796			Contig1305	Enterococcus faecalis putative pathogenicity island, partial sequence / ATP-dependent protease La [Methanosarcina barkeri str. fusaro]
Contig1305_494		Contig1305	N/A	0.997025	P	0.0890369	P	0.01	P,A	0.0115876	P	0.112313	0.130144	8.24888	8.90369	7.68378	Contig1305	Enterococcus faecalis putative pathogenicity island, partial sequence / ATP-dependent protease La [Methanosarcina barkeri str. fusaro]
Contig1308_311			N/A	0.994144	P	0.142512	A	0.85894	P	0.605539	P	6.02713	4.24903	0.194625			Contig1308	Homo sapiens chromosome X clone RP11-115M6 map q28, complete sequence
Contig1308_573			N/A	0.999559	A	1.08989	A	1.05556	A	1.05175	A	0.968502	0.96501	1.03439			Contig1308	Homo sapiens chromosome X clone RP11-115M6 map q28, complete sequence
Contig131_468		Contig131	calmodulin	0.996267	P	0.33607	P	0.670391	P	0.527497	P	1.99479	1.5696	0.561105	0.501305	0.637104	Contig131	Schistosoma japonicum 8 kDa calcium-binding protein mRNA, complete cds / 8 kDa calcium-binding protein [Schistosoma japonicum]
Contig131_534		Contig131	calmodulin	0.996153	P	0.31195	P	0.56421	P	0.522367	P	1.80865	1.67452	0.574189	0.552898	0.597186	Contig131	Schistosoma japonicum 8 kDa calcium-binding protein mRNA, complete cds / 8 kDa calcium-binding protein [Schistosoma japonicum]
Contig1310_362			tegumental protein 22.3 kDa [Clonorchis sinensis] sjchgc00455 protein [Schistosoma japonicum], similar to ENSANGP00000020127(Anopheles gambiae)	0.999539	P	0.117853	A	0.552996	P	0.443298	P	4.69227	3.76146	0.236582			Contig1310	Mouse DNA sequence from clone RP23-144I6 on chromosome 4, complete sequence / SJCHGC00455
Contig1310_444			tegumental protein 22.3 kDa [Clonorchis sinensis] sjchgc00455 protein [Schistosoma japonicum], similar to ENSANGP00000020127(Anopheles gambiae)	0.997078	P	0.155173	P	0.487189	P	0.42487	P	3.13965	2.73804	0.34027	0.318507	0.365225	Contig1310	Mouse DNA sequence from clone RP23-144I6 on chromosome 4, complete sequence / SJCHGC00455
Contig1314_234			breast carcinoma amplified sequence 2	0.991481	P	0.454891	A	1.0481	P	0.535026	P,A	2.30407	1.17616	0.574675			Contig1314	Homo sapiens, clone RP11-122D10, complete sequence / SJCHGC08967
Contig1314_347			breast carcinoma amplified sequence 2	0.999993	A	1.15515	A	1.07355	A	1.11368	A	0.929359	0.964095	1.05627			Contig1314	Homo sapiens, clone RP11-122D10, complete sequence / SJCHGC08967
Contig1316_352		Contig1316	sjchgc06554 protein [Schistosoma japonicum], hypothetical protein	0.993691	P	0.66321	P	0.672031	P	0.547078	P	1.0133	0.824893	1.08802	0.986874	1.21228	Contig1316	Caenorhabditis elegans cosmid F49E10, complete sequence / SJCHGC06554
Contig1316_457		Contig1316	sjchgc06554 protein [Schistosoma japonicum], hypothetical protein	0.996086	P	0.672857	P	0.548734	P	0.511324	P	0.815529	0.759931	1.26947	1.2262	1.31591	Contig1316	Caenorhabditis elegans cosmid F49E10, complete sequence / SJCHGC06554
Contig1324_101		Contig1324	copper chaperone	0.997329	P	0.373716	P	0.566677	P	0.863073	P	1.51633	2.30943	0.522772	0.659487	0.433007	Contig1324	Homo sapiens chromosome 3 clone RP11-320K1 map 3p, complete sequence / SJCHGC09814
Contig1324_131		Contig1324	copper chaperone	0.996288	P	0.352809	P	0.600532	P	0.789165	P	1.70215	2.23681	0.507749	0.587493	0.447066	Contig1324	Homo sapiens chromosome 3 clone RP11-320K1 map 3p, complete sequence / SJCHGC09814
Contig1328_683			sjchgc02588 protein [Schistosoma japonicum], hypothetical protein	0.999876	A	1.21509	A	1.05857	A	1.07004	A	0.871187	0.880626	1.14167			Contig1328	Homo sapiens chromosome 10 clone RP11-436O19, complete sequence / SJCHGC02588
Contig1328_725			sjchgc02588 protein [Schistosoma japonicum], hypothetical protein	1	A	1.14012	A	1.08918	A	1.09719	A	0.955327	0.962348	1.04293			Contig1328	Homo sapiens chromosome 10 clone RP11-436O19, complete sequence / SJCHGC02588
Contig133_175			hypothetical protein Meso_0046 [Mesorhizobium sp. BNC1] >gi| sjchgc06885 protein [Schistosoma japonicum], hypothetical protein containing RNA-binding region RNP-1 (RNA recognition motif) domaincontaining RNA-binding region RNP-1 (RNA recognition motif) domain	0.986375	P	0.284535	P	0.792325	P	0.543351	P	2.78463	1.90961	0.426055	0.359115	0.523668	Contig133	Schistosoma japonicum clone ZZD1358 mRNA sequence / SJCHGC06885
Contig133_429			hypothetical protein Meso_0046 [Mesorhizobium sp. BNC1] >gi| sjchgc06885 protein [Schistosoma japonicum], hypothetical protein containing RNA-binding region RNP-1 (RNA recognition motif) domaincontaining RNA-binding region RNP-1 (RNA recognition motif) domain	0.999992	A	0.994978	A	0.986562	A	1.00756	A	0.991542	1.01265	0.997909			Contig133	Schistosoma japonicum clone ZZD1358 mRNA sequence / SJCHGC06885
Contig1331_340			SJCHGC09170 protein [Schistosoma japonicum]	0.995473	P	0.204211	P	1.37612	P	0.53603	P	6.7387	2.62488	0.213594	0.148397	0.380969	Contig1331	Schistosoma japonicum clone T1A non-LTR retrotransposon SjR2-like, partial sequence / SJCHGC02980
Contig1331_387			SJCHGC09170 protein [Schistosoma japonicum]	0.994682	P	0.220787	P	1.43288	P	0.566846	P	6.48985	2.56738	0.220818	0.154087	0.389502	Contig1331	Schistosoma japonicum clone T1A non-LTR retrotransposon SjR2-like, partial sequence / SJCHGC02980
Contig1333_317			N/A	0.994185	P	0.109286	P	0.021829	A	0.714863	P	0.199741	6.54119	0.296695			Contig1333	Schistosoma japonicum clone ZZZ329 mRNA sequence
Contig1333_829			N/A	0.994358	P	0.694622	P	0.923689	P	0.76008	P	1.32977	1.09423	0.82508	0.752008	0.913881	Contig1333	Schistosoma japonicum clone ZZZ329 mRNA sequence
Contig1334_432			N/A	0.999915	P	0.243374	A	1.0003	P	0.718703	P	4.11015	2.95308	0.283157			Contig1334	Homo sapiens chromosome 8, clone RP11-656G20, complete sequence
Contig1334_546			N/A	0.999998	P	0.230328	A	1.51816	P	0.92564	P	6.59127	4.01878	0.1885			Contig1334	Homo sapiens chromosome 8, clone RP11-656G20, complete sequence
Contig1335_409			sjchgc02607 protein [Schistosoma japonicum], hypothetical protein	0.999555	A	1.03072	A	1.02704	A	1.06955	A	0.996432	1.03768	0.983232			Contig1335	Mus musculus chromosome 6 clone RP23-12A18, complete sequence / SJCHGC02607
Contig1335_514			sjchgc02607 protein [Schistosoma japonicum], hypothetical protein	0.934	A	0.399964	A	0.588191	A	0.481039	A	1.47061	1.2027	0.748135			Contig1335	Mus musculus chromosome 6 clone RP23-12A18, complete sequence / SJCHGC02607
Contig1336_426			pv-fam-d protein sjchgc09600 protein [Schistosoma japonicum], similar to glutamine-asparagine rich protein(Dictyostelium discoideum)	0.996163	P	0.0736615	P	0.0106882	A	0.461635	P	0.145098	6.26697	0.311912			Contig1336	Mus musculus clone RP23-37O6, complete sequence / SJCHGC09600
Contig1336_480			pv-fam-d protein sjchgc09600 protein [Schistosoma japonicum], similar to glutamine-asparagine rich protein(Dictyostelium discoideum)	0.995474	P	0.141877	A	0.134914	A	0.279463	A	0.95092	1.96975	0.684774			Contig1336	Mus musculus clone RP23-37O6, complete sequence / SJCHGC09600
Contig1341_481			sjchgc03084 protein [Schistosoma japonicum], hypothetical protein	0.927981	A	0.643089	A	0.655166	A	0.660068	A	1.01878	1.0264	0.977908			Contig1341	Caenorhabditis elegans cosmid R12C12, complete sequence / SJCHGC03084
Contig1341_522			sjchgc03084 protein [Schistosoma japonicum], hypothetical protein	1	A	1.05109	A	1.07811	A	1.05303	A	1.02571	1.00185	0.98641			Contig1341	Caenorhabditis elegans cosmid R12C12, complete sequence / SJCHGC03084
Contig1342_185			sjchgc02961 protein [Schistosoma japonicum], similar to Hypothetical protein CBG21915(Caenorhabditis briggsae)	0.999631	P	0.251722	P	0.985281	P	0.560086	P	3.91416	2.22502	0.325776	0.255482	0.449435	Contig1342	Homo sapiens chromosome 18, clone RP11-476I17, complete sequence / SJCHGC02961
Contig1342_225			sjchgc02961 protein [Schistosoma japonicum], similar to Hypothetical protein CBG21915(Caenorhabditis briggsae)	0.995994	P	0.296926	P	0.912069	P	0.596782	P	3.07171	2.00987	0.393579	0.325552	0.497545	Contig1342	Homo sapiens chromosome 18, clone RP11-476I17, complete sequence / SJCHGC02961
Contig1344_393			reverse transcriptase	0.988656	P	0.181127	A	0.62294	P	0.43735	P	3.43924	2.4146	0.341656			Contig1344	Schistosoma japonicum clone T1A non-LTR retrotransposon SjR2-like, partial sequence
Contig1344_481			reverse transcriptase	0.986398	P	0.244663	A	0.723583	P	0.36171	A	2.95746	1.4784	0.45087			Contig1344	Schistosoma japonicum clone T1A non-LTR retrotransposon SjR2-like, partial sequence
Contig1345_248			N/A	0.995385	A	0.423188	A	0.329077	A	0.350152	A	0.777614	0.827415	1.24608			Contig1345	Mus musculus chromosome 7 clone RP23-445H7, complete sequence
Contig1345_480			N/A	0.941834	A	0.662321	A	0.677891	A	0.672047	A	1.02351	1.01468	0.981262			Contig1345	Mus musculus chromosome 7 clone RP23-445H7, complete sequence
Contig1346_1			lon peptidasemitochondrial	0.973708	A	0.845947	A	0.589061	A	0.667319	A	0.696334	0.788843	1.34664			Contig1346	Homo sapiens chromosome 16 clone RP11-358O5, complete sequence / SJCHGC06730
Contig1346_185			lon peptidasemitochondrial	0.9963	P	0.626574	P	1.22043	P	0.858325	P	1.94778	1.36987	0.602837	0.513406	0.729996	Contig1346	Homo sapiens chromosome 16 clone RP11-358O5, complete sequence / SJCHGC06730
Contig1347_1			SJCHGC02164 protein [Schistosoma japonicum] cox4 neighbor	0.996729	P	0.143964	P	0.672789	P	0.340276	P	4.67333	2.36363	0.284214	0.21398	0.423078	Contig1347	Homo sapiens chromosome 3 clone RP11-554B20, complete sequence
Contig1347_56			SJCHGC02164 protein [Schistosoma japonicum] cox4 neighbor	0.991967	P	0.167481	P	1.07568	P	0.357196	P	6.42269	2.13275	0.23377	0.155698	0.468879	Contig1347	Homo sapiens chromosome 3 clone RP11-554B20, complete sequence
Contig135_252			sjchgc06523 protein [Schistosoma japonicum], hypothetical protein	0.991857	P	0.111343	A	0.0464663	A	0.594215	P	0.417324	5.33678	0.347578			Contig135	Schistosoma japonicum clone ZZD199 mRNA sequence / SJCHGC06523
Contig135_301			sjchgc06523 protein [Schistosoma japonicum], hypothetical protein	0.998298	P	0.141859	A	0.12243	A	0.465812	A	0.863039	3.28363	0.482315			Contig135	Schistosoma japonicum clone ZZD199 mRNA sequence / SJCHGC06523
Contig1350_1			protein tyrosine phosphataseisoform cra_a	0.998582	A	0.391858	A	1.91303	P,A	0.588433	A	4.88195	1.50165	0.313303			Contig1350	Medicago truncatula clone mth1-10d10, complete sequence / SJCHGC06585
Contig1350_41			protein tyrosine phosphataseisoform cra_a	0.998017	A	0.237602	A	2.4268	P	0.472018	A	10.2137	1.98659	0.16393			Contig1350	Medicago truncatula clone mth1-10d10, complete sequence / SJCHGC06585
Contig1353_448			N/A	0.999667	P	0.240055	P	0.688022	P	0.411425	P	2.8661	1.71387	0.436684	0.348906	0.583473	Contig1353	Human DNA sequence from clone RP11-326D19 on chromosome 13, complete sequence
Contig1353_525			N/A	0.943511	A	0.312412	A	1.0842	P,A	0.706318	A	3.4704	2.26085	0.348964			Contig1353	Human DNA sequence from clone RP11-326D19 on chromosome 13, complete sequence
Contig1354_146			sodium potassium atpase alpha subunit SJCHGC03706 protein [Schistosoma japonicum]	0.997577	P	0.138853	P	0.362189	P	0.455295	P	2.60843	3.27897	0.339709	0.383373	0.304974	Contig1354	Schistosoma mansoni SNaK1 mRNA, complete cds
Contig1354_459			sodium potassium atpase alpha subunit SJCHGC03706 protein [Schistosoma japonicum]	0.999041	P	0.12198	P,A	0.428651	P	0.431402	P	3.5141	3.53665	0.283658	0.284568	0.282754	Contig1354	Schistosoma mansoni SNaK1 mRNA, complete cds
Contig1357_286			N/A	0.999738	P	0.128461	P	0.01475	A	1.04499	P	0.114821	8.13467	0.242439			Contig1357	Arabidopsis thaliana chromosome 2 clone T25N22 map mi310, complete sequence
Contig1357_443			N/A	0.999059	P	0.177274	P	0.0198405	P,A	1.15946	P	0.11192	6.54047	0.300644	8.93496	0.152894	Contig1357	Arabidopsis thaliana chromosome 2 clone T25N22 map mi310, complete sequence
Contig1358_465			N/A	0.993952	P	0.363334	A	0.431506	P,A	0.470792	P,A	1.18763	1.29576	0.805352			Contig1358	Homo sapiens Xp BAC RP11-60N3 (Roswell Park Cancer Institute Human BACLibrary) complete sequence / SJCHGC02641
Contig1358_505			N/A	0.998502	P	0.370626	P	0.564469	P	0.395684	P	1.52301	1.06761	0.772015	0.656592	0.936673	Contig1358	Homo sapiens Xp BAC RP11-60N3 (Roswell Park Cancer Institute Human BACLibrary) complete sequence / SJCHGC02641
Contig1359_21		Contig1359	sjchgc01813 protein PREDICTED: similar to T-complex protein 1 subunit epsilon (T	0.988662	P	0.137135	A	0.927474	P	0.668241	P	6.76321	4.87287	0.171879			Contig1359	Staphylococcus epidermidis ATCC 12228, section 3 of 9 of the completegenome / SJCHGC01813
Contig1359_430		Contig1359	sjchgc01813 protein PREDICTED: similar to T-complex protein 1 subunit epsilon (T	0.994445	P	0.264118	P	0.768583	P	0.769853	P	2.91	2.91481	0.343359	0.343643	0.343075	Contig1359	Staphylococcus epidermidis ATCC 12228, section 3 of 9 of the completegenome / SJCHGC01813
Contig1360_332			N/A	0.985355	A	0.392262	A	1.3732	P,A	0.51756	A	3.50071	1.31943	0.414926			Contig1360	Homo sapiens chromosome 5 clone CTC-498J12, complete sequence
Contig1360_378			N/A	0.973183	A	0.520614	A	1.68832	A	0.913748	A	3.24294	1.75513	0.400154			Contig1360	Homo sapiens chromosome 5 clone CTC-498J12, complete sequence
Contig1363_224			N/A	0.994944	P	0.188884	A	0.76274	P	0.466987	P,A	4.03815	2.47236	0.307196			Contig1363	Dictyostelium discoideum chromosome 2 map 1005175-1418323 strain AX4,complete sequence
Contig1363_51			N/A	0.998125	P	0.235221	P	0.805486	P	0.492825	P	3.42438	2.09516	0.362349	0.292024	0.477291	Contig1363	Dictyostelium discoideum chromosome 2 map 1005175-1418323 strain AX4,complete sequence
Contig1364_11		Contig1364	N/A	0.992258	P	0.316366	P	1.18867	P	0.774736	P	3.75726	2.44886	0.322263	0.266152	0.408354	Contig1364	Schistosoma japonicum non-LTR retrotransposon Sj-pido clone S19A,partial sequence
Contig1364_71		Contig1364	N/A	0.992417	P	0.411007	P	1.193	P	0.858816	P	2.90262	2.08954	0.400628	0.344517	0.478574	Contig1364	Schistosoma japonicum non-LTR retrotransposon Sj-pido clone S19A,partial sequence
Contig1366_481			SJCHGC04519 protein [Schistosoma japonicum]	0.990937	P	0.230127	P	0.831523	P	0.630367	P	3.61332	2.73921	0.314835	0.276754	0.365069	Contig1366	Sus scrofa clone RP44-394E19, complete sequence
Contig1366_521			SJCHGC04519 protein [Schistosoma japonicum]	0.976123	P	0.274712	P	0.85496	P	0.592646	P	3.1122	2.15733	0.37954	0.321316	0.463535	Contig1366	Sus scrofa clone RP44-394E19, complete sequence
Contig1367_116		Contig1367	SJCHGC06425 protein [Schistosoma japonicum]	0.995894	P	0.326406	P	2.00585	P	0.299518	P	6.14527	0.917625	0.28317	0.162727	1.08977	Contig1367	Mus musculus chromosome 10 clone RP23-248O8, complete sequence
Contig1367_254		Contig1367	SJCHGC06425 protein [Schistosoma japonicum]	0.993798	P	0.479039	P	2.52507	P	0.336744	P	5.27112	0.702958	0.334779	0.189713	1.42256	Contig1367	Mus musculus chromosome 10 clone RP23-248O8, complete sequence
Contig137_240			sjchgc06890 protein [Schistosoma japonicum], similar to AAP06050 -hypothetical protein(Schistosoma japonicum)	0.998431	P	0.213304	P	1.45665	P	0.530067	P	6.82898	2.48503	0.21473	0.146435	0.40241	Contig137	Zebrafish DNA sequence from clone CH211-257I19 in linkage group 21, complete sequence / SJCHGC06890
Contig137_304			sjchgc06890 protein [Schistosoma japonicum], similar to AAP06050 -hypothetical protein(Schistosoma japonicum)	0.983159	P	0.413116	P	0.380496	P	0.710719	P	0.92104	1.72039	0.757167	1.08573	0.581265	Contig137	Zebrafish DNA sequence from clone CH211-257I19 in linkage group 21, complete sequence / SJCHGC06890
Contig1371_443			sjchgc02612 protein [Schistosoma japonicum], hypothetical protein	0.994023	P	0.348401	P	1.08685	P	0.552324	P	3.11954	1.58531	0.425093	0.32056	0.63079	Contig1371	Nicotiana tabacum NTCP23-like cysteine proteinase gene, complete cds / SJCHGC02612
Contig1371_483			sjchgc02612 protein [Schistosoma japonicum], hypothetical protein	0.994982	P	0.329853	P	1.05254	P	0.545205	P	3.19093	1.65287	0.412898	0.313388	0.605008	Contig1371	Nicotiana tabacum NTCP23-like cysteine proteinase gene, complete cds / SJCHGC02612
Contig1372_1			SJCHGC05440 protein [Schistosoma japonicum] myo-inositol monophosphatase	0.984753	P	0.129764	P	0.867175	P	0.275073	P	6.68269	2.11979	0.227209	0.14964	0.471745	Contig1372	Zebrafish DNA sequence from clone CH211-214J2 in linkage group 7, complete sequence / SJCHGC01459
Contig1372_296			SJCHGC05440 protein [Schistosoma japonicum] myo-inositol monophosphatase	0.996341	P	0.154211	P	0.977102	P	0.309761	P	6.33613	2.00868	0.23967	0.157825	0.497839	Contig1372	Zebrafish DNA sequence from clone CH211-214J2 in linkage group 7, complete sequence / SJCHGC01459
Contig1374_340			N/A	0.996385	P	0.141146	A	0.475393	P	0.546952	P	3.36809	3.87508	0.276122			Contig1374	Homo sapiens 3 BAC RP11-463H24 (Roswell Park Cancer Institute Human BACLibrary) complete sequence
Contig1374_380			N/A	0.997569	P	0.310405	A	0.493171	P	0.613187	P	1.5888	1.97544	0.561129			Contig1374	Homo sapiens 3 BAC RP11-463H24 (Roswell Park Cancer Institute Human BACLibrary) complete sequence
Contig1375_107		Contig1375	sjchgc02974 protein SJCHGC02228 protein [Schistosoma japonicum]	0.995694	P	0.296034	P	0.729501	P	0.483502	P	2.46425	1.63327	0.488101	0.405803	0.61227	Contig1375	Schistosoma japonicum clone G55A non-LTR retrotransposon SjR2-like, partial sequence / SJCHGC02974
Contig1375_401		Contig1375	sjchgc02974 protein SJCHGC02228 protein [Schistosoma japonicum]	0.994048	P	0.379711	P	0.851737	P	0.407201	P	2.24312	1.0724	0.603225	0.445808	0.932491	Contig1375	Schistosoma japonicum clone G55A non-LTR retrotransposon SjR2-like, partial sequence / SJCHGC02974
Contig1378_401			slc18a2 protein	0.994657	P	0.272912	P	0.0793137	A	0.0640051	A	0.29062	0.234527	3.80846			Contig1378	Mus musculus chromosome 17 clone RP23-178I11, complete sequence / SJCHGC03046
Contig1378_441			slc18a2 protein	0.996736	P	0.247669	P	0.0452554	A	0.046824	A	0.182726	0.189059	5.37946			Contig1378	Mus musculus chromosome 17 clone RP23-178I11, complete sequence / SJCHGC03046
Contig1380_361		Contig1380	pr domain containing 5	0.996435	P	0.135788	P	0.863991	P	0.502961	P	6.36281	3.70403	0.198672	0.157163	0.269976	Contig1380	plasmid ColIb-P9 DNA, complete sequence / SJCHGC02914
Contig1380_401		Contig1380	pr domain containing 5	0.99729	P	0.131283	P	0.840538	P	0.549111	P	6.40247	4.18264	0.188945	0.15619	0.239084	Contig1380	plasmid ColIb-P9 DNA, complete sequence / SJCHGC02914
Contig1382_330		Contig1382	sjchgc00569 protein [Schistosoma japonicum], similar to KIAA1897 protein(Homo sapiens)	0.999469	P	0.385896	P	0.647974	P	0.657374	P	1.67914	1.7035	0.591253	0.595542	0.587026	Contig1382	Mus musculus chromosome 17 clone GS-384N12, complete sequence / SJCHGC00569
Contig1382_350		Contig1382	sjchgc00569 protein [Schistosoma japonicum], similar to KIAA1897 protein(Homo sapiens)	0.995329	P	4.36535	P,M	0.752347	P	0.780577	P	0.172345	0.178812	5.69546			Contig1382	Mus musculus chromosome 17 clone GS-384N12, complete sequence / SJCHGC00569
Contig1385_21		Contig1385	SJCHGC04772 protein [Schistosoma japonicum]	0.996342	P	0.0981117	P	3.99431	P	0.525635	P	40.7119	5.35752	0.0434128	0.0245629	0.186654	Contig1385	Homo sapiens 12 BAC RP11-877E17 (Roswell Park Cancer Institute Human BAC Library) complete sequence
Contig1385_41		Contig1385	SJCHGC04772 protein [Schistosoma japonicum]	0.996362	P	0.115039	P	3.45828	P	0.577636	P	30.0617	5.02121	0.0570078	0.0332649	0.199155	Contig1385	Homo sapiens 12 BAC RP11-877E17 (Roswell Park Cancer Institute Human BAC Library) complete sequence
Contig1387_849			sjchgc06441 protein [Schistosoma japonicum], similar to transcription factor iiib 70 kDa subunit(Plasmodium yoelii yoelii)	0.924838	A	0.911879	A	0.627869	A	0.633228	A	0.688544	0.694422	1.44617			Contig1387	Schistosoma japonicum clone ZZD1189 mRNA sequence / SJCHGC06441
Contig1387_895			sjchgc06441 protein [Schistosoma japonicum], similar to transcription factor iiib 70 kDa subunit(Plasmodium yoelii yoelii)	0.999915	A	1.01939	A	1.03386	A	1.02442	A	1.01419	1.00494	0.990526			Contig1387	Schistosoma japonicum clone ZZD1189 mRNA sequence / SJCHGC06441
Contig1388_745			bestrophin 3	0.999888	A	1.02802	A	1.03701	A	1.0293	A	1.00874	1.00124	0.995033			Contig1388	Human DNA sequence from clone RP3-443E24 on chromosome 6q16, complete sequence / SJCHGC02604
Contig1388_789			bestrophin 3	0.853033	A	1.17653	P,A	0.512367	A	0.752875	A	0.435489	0.63991	1.85977			Contig1388	Human DNA sequence from clone RP3-443E24 on chromosome 6q16, complete sequence / SJCHGC02604
Contig1389_665			tpa: gag-pol polyprotein	0.999635	A	1.02595	A	1.02547	A	1.06722	A	0.999534	1.04023	0.980508			Contig1389	Homo sapiens BAC clone RP11-150B23 from 7, complete sequence
Contig1389_725			tpa: gag-pol polyprotein	0.999796	A	1.0597	A	1.03766	A	1.0415	A	0.979202	0.982828	1.01935			Contig1389	Homo sapiens BAC clone RP11-150B23 from 7, complete sequence
Contig139_754			eukaryotic translation initiation factor 5a	0.999947	A	1.05972	A	1.05242	A	1.08701	A	0.993111	1.02575	0.99066			Contig139	Schistosoma japonicum clone ZZZ427 mRNA sequence
Contig139_823			eukaryotic translation initiation factor 5a	0.999908	A	1.06057	A	1.05802	A	1.12374	A	0.997593	1.05956	0.972218			Contig139	Schistosoma japonicum clone ZZZ427 mRNA sequence
Contig1390_147		Contig1390	N/A	0.993559	P	0.222929	P	0.996378	P	0.785867	P	4.46948	3.52519	0.250167	0.22374	0.283673	Contig1390	D.tigrina g-Dth-2 gene
Contig1390_177		Contig1390	N/A	0.995733	P	0.263956	P	1.04025	P	0.947107	P	3.94101	3.58813	0.265635	0.253742	0.278697	Contig1390	D.tigrina g-Dth-2 gene
Contig1392_730			prenyl diphosphatesubunit 2	0.999866	A	1.03696	A	1.02759	A	1.02679	A	0.99097	0.990193	1.00951			Contig1392	Drosophila melanogaster chromosome 2L section 48 of 83 of thecomplete sequence / SJCHGC06579
Contig1392_777			prenyl diphosphatesubunit 2	0.999656	A	1.02302	A	1.01098	A	1.02119	A	0.988235	0.99821	1.00682			Contig1392	Drosophila melanogaster chromosome 2L section 48 of 83 of thecomplete sequence / SJCHGC06579
Contig1393_49		Contig1393	pak1 interacting protein 1	0.994526	P	0.19984	A	0.764584	P	0.353492	P	3.82598	1.76887	0.357471			Contig1393	Euglena gracilis chloroplast complete genome / SJCHGC05041
Contig1393_704		Contig1393	pak1 interacting protein 1	0.902572	A	0.607608	A	2.69453	P,A	0.790574	A	4.43465	1.30112	0.348689			Contig1393	Euglena gracilis chloroplast complete genome / SJCHGC05041
Contig1394_190		Contig1394	innexin unc- similar to GenBank Accession Number AK010678 ribosomal prote	0.997905	P	0.0883915	P	5.3151	P	0.0602744	P	60.1314	0.681903	0.0328875	0.0166302	1.46649	Contig1394	Schistosoma japonicum clone ZZZ208 mRNA sequence / SJCHGC06831
Contig1394_230		Contig1394	innexin unc- similar to GenBank Accession Number AK010678 ribosomal prote	0.9938	P	0.101026	P	5.23236	P	0.0591535	P	51.7921	0.585527	0.0381842	0.019308	1.70786	Contig1394	Schistosoma japonicum clone ZZZ208 mRNA sequence / SJCHGC06831
Contig1397_161			MURF1 [Phytomonas serpens]	0.99851	P	0.155808	A	1.43361	P	0.440911	P	9.20115	2.82984	0.166237			Contig1397	Homo sapiens chromosome 8, clone RP11-570L14, complete sequence / hypothetical protein, unlikely [Trypanosoma brucei]
Contig1397_281			MURF1 [Phytomonas serpens]	0.994372	P	0.274289	P	1.81553	P	0.607098	P	6.61903	2.21335	0.22644	0.15108	0.451804	Contig1397	Homo sapiens chromosome 8, clone RP11-570L14, complete sequence / hypothetical protein, unlikely [Trypanosoma brucei]
Contig1398_268			sjchgc02046 protein [Schistosoma japonicum], similar to TPA: pol polyprotein(Schistosoma mansoni)	0.930259	P,A	0.472577	A	0.973418	A	0.634957	A	2.05981	1.34361	0.587645			Contig1398	Human DNA sequence from clone RP1-15D12 on chromosome 1q31.3-32.1, complete sequence / SJCHGC02046
Contig1398_366			sjchgc02046 protein [Schistosoma japonicum], similar to TPA: pol polyprotein(Schistosoma mansoni)	0.975622	A	0.459893	A	1.96097	P,A	0.470761	A	4.26396	1.02363	0.378244			Contig1398	Human DNA sequence from clone RP1-15D12 on chromosome 1q31.3-32.1, complete sequence / SJCHGC02046
Contig1399_124			sjchgc00611 protein [Schistosoma japonicum], similar to putative peptidyl prolyl cis-trans isomerase with RNA binding region(Plasmodium yoelii yoelii)	0.99387	P	0.347723	P	0.0800335	P,A	0.464738	P	0.230164	1.33652	1.27658	4.34472	0.748214	Contig1399	Homo sapiens BAC clone RP11-394A2 from 2, complete sequence
Contig1399_194			sjchgc00611 protein [Schistosoma japonicum], similar to putative peptidyl prolyl cis-trans isomerase with RNA binding region(Plasmodium yoelii yoelii)	0.997868	P	0.249822	P	0.0256856	P,A	0.349759	P	0.102816	1.40003	1.33081	9.72615	0.714269	Contig1399	Homo sapiens BAC clone RP11-394A2 from 2, complete sequence
Contig14_268			transposase	0.322943	P,A	0.0566227	A	0.0553466	A	0.0559859	A	0.977464	0.988755	1.01718			Contig14	Salmo salar transposon SSTN11 tn gene for putative transposase
Contig14_394			transposase	0.999988	A	1.1628	A	1.26406	A	1.03294	A	1.08708	0.888321	1.01245			Contig14	Salmo salar transposon SSTN11 tn gene for putative transposase
Contig140_646		Contig140	sjchgc05661 protein [Schistosoma japonicum], similar to P40_SCHMA Major egg antigen (P40)(Schistosoma mansoni)	0.992774	P	0.049773	P,A	9.70751	P	0.117604	P	195.036	2.3628	0.0101318	0.00512727	0.423227	Contig140	Schistosoma mansoni egg antigen mRNA fragment / SJCHGC05661
Contig140_686		Contig140	sjchgc05661 protein [Schistosoma japonicum], similar to P40_SCHMA Major egg antigen (P40)(Schistosoma mansoni)	0.999834	A	1.06047	A	1.0572	A	1.12882	A	0.996915	1.06445	0.97023			Contig140	Schistosoma mansoni egg antigen mRNA fragment / SJCHGC05661
Contig1402_709			N/A	0.999958	A	1.06795	A	1.05886	A	1.0537	A	0.991489	0.986659	1.01105			Contig1402	Zebrafish DNA sequence from clone DKEY-59H7 in linkage group 20, completesequence / SJCHGC06880
Contig1402_762			N/A	0.993463	A	1.45453	A	0.984494	A	1.54816	A	0.676847	1.06437	1.14862			Contig1402	Zebrafish DNA sequence from clone DKEY-59H7 in linkage group 20, completesequence / SJCHGC06880
Contig1403_637			nuclear autoantigenic sperm protein (histone-binding)	0.99982	A	2.33306	A	1.04298	A	1.04286	A	0.447041	0.446992	2.23705			Contig1403	Plasmodium falciparum DNA from MAL1P1, complete sequence / SJCHGC02423
Contig1403_677			nuclear autoantigenic sperm protein (histone-binding)	0.999999	A	1.06401	A	1.05162	A	1.09099	A	0.988352	1.02536	0.993192			Contig1403	Plasmodium falciparum DNA from MAL1P1, complete sequence / SJCHGC02423
Contig1404_476			N/A	0.998754	P	0.312588	A	0.410959	A	0.247911	P,A	1.3147	0.793092	0.948861			Contig1404	Human FRA3B region corresponding to the breakpoint junction in lung tumor cell line NCIH211
Contig1404_520			N/A	0.99992	A	1.03906	A	1.04864	A	1.07147	A	1.00921	1.03119	0.9802			Contig1404	Human FRA3B region corresponding to the breakpoint junction in lung tumor cell line NCIH211
Contig1405_441			N/A	0.983391	A	0.599585	A	0.606603	A	0.601032	A	1.0117	1.00241	0.992991			Contig1405	Homo sapiens BAC clone RP11-115G5 from 4, complete sequence / DNA polymerase I [Mesoplasma florum L1]
Contig1405_548			N/A	0.96561	A	1.12997	A	1.25598	A	0.796488	A	1.11152	0.704878	1.10108			Contig1405	Homo sapiens BAC clone RP11-115G5 from 4, complete sequence / DNA polymerase I [Mesoplasma florum L1]
Contig1406_167			N/A	0.98945	P	0.233733	A	0.38558	A	0.666089	A	1.64966	2.84979	0.444499			Contig1406	Schistosoma japonicum Sj-alpha-1 retroposon-like sequence / SJCHGC09721
Contig1406_329			N/A	0.996078	P	0.15678	A	0.0790964	A	0.717814	P	0.504505	4.57847	0.39347			Contig1406	Schistosoma japonicum Sj-alpha-1 retroposon-like sequence / SJCHGC09721
Contig1407_635			lsm1 protein	0.860595	A	2.87837	P,A	0.613084	A	1.06623	A	0.212997	0.370427	3.42804			Contig1407	Human DNA sequence from clone RP4-745E8 on chromosome 1p35.2-36.13, complete sequence / SJCHGC05770
Contig1407_675			lsm1 protein	0.999537	A	1.00825	A	1.01242	A	1.06015	A	1.00414	1.05148	0.972945			Contig1407	Human DNA sequence from clone RP4-745E8 on chromosome 1p35.2-36.13, complete sequence / SJCHGC05770
Contig1409_633			N/A	0.999905	A	1.10635	A	1.02628	A	1.21275	A	0.927627	1.09618	0.988239			Contig1409	Human DNA sequence from clone RP11-117M10 on chromosome 13, complete sequence
Contig1409_694			N/A	0.999998	A	1.062	A	1.05195	A	1.20054	A	0.990537	1.13046	0.942954			Contig1409	Human DNA sequence from clone RP11-117M10 on chromosome 13, complete sequence
Contig1410_524			N/A	0.999953	A	0.507313	A	0.507282	A	0.523617	A	0.999939	1.03214	0.984214			Contig1410	Homo sapiens BAC clone RP11-24D11 from 4, complete sequence
Contig1410_592			N/A	0.999993	A	1.15137	A	1.09103	A	1.11519	A	0.947596	0.968579	1.04375			Contig1410	Homo sapiens BAC clone RP11-24D11 from 4, complete sequence
Contig1411_476			SJCHGC00951 protein [Schistosoma japonicum]	0.998084	P	0.2048	P	0.509056	P	0.379621	P	2.48563	1.85362	0.46091	0.402313	0.539485	Contig1411	Schistosoma mansoni adenylosuccinate lyase (ASL) gene, exons 6, 7, 8,and complete cds; long terminal repeat retrotransposon,complete sequence
Contig1411_588			SJCHGC00951 protein [Schistosoma japonicum]	0.994984	P	0.228085	P	0.660766	P	0.35841	P	2.89702	1.57139	0.447586	0.345182	0.636379	Contig1411	Schistosoma mansoni adenylosuccinate lyase (ASL) gene, exons 6, 7, 8,and complete cds; long terminal repeat retrotransposon,complete sequence
Contig1412_208			sjchgc03061 protein [Schistosoma japonicum], hypothetical protein containing siganl peptide	0.988765	P	0.14703	P	0.039686	A	0.0311878	A	0.269918	0.212119	4.14906			Contig1412	Homo sapiens chromosome 8, clone RP11-1134I14, complete sequence / SJCHGC03061
Contig1412_320			sjchgc03061 protein [Schistosoma japonicum], hypothetical protein containing siganl peptide	0.996356	P	0.186776	P	0.0338339	P	0.0625077	P	0.181146	0.334666	3.87738	5.5204	2.98805	Contig1412	Homo sapiens chromosome 8, clone RP11-1134I14, complete sequence / SJCHGC03061
Contig1413_1		Contig1413	sjchgc06952 protein [Schistosoma japonicum], similar to CG3086-PB(Drosophila melanogaster)	0.997508	P	0.142556	P	0.239675	P	0.212073	P	1.68128	1.48765	0.631128	0.594786	0.672201	Contig1413	Zebrafish DNA sequence from clone DKEY-153O22 in linkage group 20,complete sequence / SJCHGC06952
Contig1413_529		Contig1413	sjchgc06952 protein [Schistosoma japonicum], similar to CG3086-PB(Drosophila melanogaster)	0.998221	P	0.307917	P	0.33572	P	0.369284	P	1.09029	1.1993	0.873519	0.917185	0.833822	Contig1413	Zebrafish DNA sequence from clone DKEY-153O22 in linkage group 20,complete sequence / SJCHGC06952
Contig1414_1		Contig1414	cox4 neighbor	0.939126	P,A	0.238847	A	2.40537	P	0.227074	A	10.0708	0.950708	0.181464			Contig1414	Homo sapiens chromosome 3 clone RP11-554B20, complete sequence
Contig1414_316		Contig1414	cox4 neighbor	0.989899	P	0.278445	P	0.829869	P	0.514467	P	2.98037	1.84764	0.414249	0.335528	0.54123	Contig1414	Homo sapiens chromosome 3 clone RP11-554B20, complete sequence
Contig1416_507		Contig1416	"sjchgc02744 protein-putative Epithelial membrane protein-1|Schistosoma mansoni|chr sjchgc02744 protein [Schistosoma japonicum], hypothetical protein, putative transmebrane protein	0.999859	P	1.75233	P	0.0256674	P	0.0623351	P	0.0146475	0.0355726	39.8246	68.2709	28.1115	Contig1416	Elatostema stipitatum chloroplast atpB-rbcL intergenic spacer, partial sequence; and riref BUlose-1,5-bisphosphate carboxylase large suref BUnit (rbcL) gene, partial cds / SJCHGC02744
Contig1416_565		Contig1416	"sjchgc02744 protein-putative Epithelial membrane protein-1|Schistosoma mansoni|chr sjchgc02744 protein [Schistosoma japonicum], hypothetical protein, putative transmebrane protein	0.997246	P	2.02686	P	0.0177108	A	0.063029	P	0.00873803	0.0310969	50.2072			Contig1416	Elatostema stipitatum chloroplast atpB-rbcL intergenic spacer, partial sequence; and riref BUlose-1,5-bisphosphate carboxylase large suref BUnit (rbcL) gene, partial cds / SJCHGC02744
Contig1417_124		Contig1417	sjchgc02744 protein	0.995188	P	0.170978	P	0.0109322	P,A	0.982292	P	0.063939	5.74513	0.344289	15.6399	0.17406	Contig1417	Homo sapiens chromosome 11, clone RP5-1079I11, complete sequence
Contig1417_164		Contig1417	sjchgc02744 protein	0.995655	P	0.408483	P	0.0583529	P	0.911963	P	0.142853	2.23256	0.841959	7.00021	0.447916	Contig1417	Homo sapiens chromosome 11, clone RP5-1079I11, complete sequence
Contig1418_520			N/A	0.992493	P	0.359143	P	0.0301233	A	0.630575	P	0.0838756	1.75578	1.08716			Contig1418	Schistosoma japonicum non-LTR retrotransposon Sj-pido clone G31A, partial sequence
Contig1418_560			N/A	0.997941	P	0.409948	P	0.0376182	A	0.789774	P	0.0917634	1.92652	0.990939			Contig1418	Schistosoma japonicum non-LTR retrotransposon Sj-pido clone G31A, partial sequence
Contig1419_386			N/A	0.996806	P	0.298753	P	1.27193	P	0.550197	P	4.25747	1.84164	0.327916	0.234881	0.542993	Contig1419	Mus musculus chromosome 12, clone RP23-333M19, complete sequence / NADH dehydrogenase subunit 4 [Taenia crassiceps]
Contig1419_431			N/A	0.997416	P	0.287768	P	1.16836	P	0.538674	P	4.06009	1.8719	0.337155	0.2463	0.534215	Contig1419	Mus musculus chromosome 12, clone RP23-333M19, complete sequence / NADH dehydrogenase subunit 4 [Taenia crassiceps]
Contig142_717			similar to NM_019693 HLA-B associated transcript 1 in Homo s sjchgc06952 protein [Schistosoma japonicum], similar to CG3086-PB(Drosophila melanogaster)	0.999926	A	1.07278	A	1.05963	A	1.11418	A	0.987742	1.03859	0.987005			Contig142	Schistosoma japonicum clone ZZD1203 mRNA sequence / SJCHGC06952
Contig142_851			similar to NM_019693 HLA-B associated transcript 1 in Homo s sjchgc06952 protein [Schistosoma japonicum], similar to CG3086-PB(Drosophila melanogaster)	0.939137	A	0.786259	A	0.676451	A	0.68072	A	0.860341	0.865771	1.15867			Contig142	Schistosoma japonicum clone ZZD1203 mRNA sequence / SJCHGC06952
Contig1420_405			N/A	0.99953	A	1.02167	A	1.0231	A	1.03226	A	1.00141	1.01037	0.994144			Contig1420	Schistosoma japonicum from Philippines NADH dehydrogenase suref BUnit 1 (nad1) gene, partial cds; tRNA-Asn, tRNA-Pro, tRNA-Ile, and tRNA-Lys genes, complete sequence; NADH dehydrogenase suref BUnit 3 (nad3) gene, complete cds; tRNA-Trp, tRNA-Val, and tRNA-Ser genes, complete sequence; and cytochrome c oxidase suref BUnit 1 (cox1) gene, partial cds; mitochondrial genes for mitochondrial products /
Contig1420_472			N/A	0.954345	A	1.15644	A	0.763217	A	0.763324	A	0.65997	0.660063	1.51511			Contig1420	Schistosoma japonicum from Philippines NADH dehydrogenase suref BUnit 1 (nad1) gene, partial cds; tRNA-Asn, tRNA-Pro, tRNA-Ile, and tRNA-Lys genes, complete sequence; NADH dehydrogenase suref BUnit 3 (nad3) gene, complete cds; tRNA-Trp, tRNA-Val, and tRNA-Ser genes, complete sequence; and cytochrome c oxidase suref BUnit 1 (cox1) gene, partial cds; mitochondrial genes for mitochondrial products /
Contig1422_21			cytochrome b561	0.996006	P	0.0750236	P	0.592133	P	0.324272	P	7.89262	4.32226	0.163735	0.126701	0.23136	Contig1422	Mus musculus chromosome 5 clone RP23-146B9, complete sequence / SJCHGC00839
Contig1422_82			cytochrome b561	0.995142	P	0.0853736	P,A	0.721799	P	0.276584	P	8.4546	3.23969	0.171024	0.118279	0.308671	Contig1422	Mus musculus chromosome 5 clone RP23-146B9, complete sequence / SJCHGC00839
Contig1424_553			cytochrome b561- of interest to Amber	0.999895	A	1.10728	A	1.06129	A	1.08129	A	0.958464	0.976528	1.0336			Contig1424	Schistosoma japonicum clone ZZZ66 mRNA sequence
Contig1424_634			cytochrome b561- of interest to Amber	1	A	1.13267	A	1.08606	A	1.10051	A	0.958851	0.97161	1.03602			Contig1424	Schistosoma japonicum clone ZZZ66 mRNA sequence
Contig1426_532			g protein gg1	0.988276	A	1.01263	A	1.01491	A	0.93671	A	1.00225	0.925028	1.03773			Contig1426	Schistosoma mansoni trimeric G-protein gamma suref BUnit mRNA, complete cds
Contig1426_572			g protein gg1	0.999833	A	1.01536	A	1.03775	A	1.04775	A	1.02205	1.03191	0.973731			Contig1426	Schistosoma mansoni trimeric G-protein gamma suref BUnit mRNA, complete cds
Contig1428_544			sjchgc03045 protein [Schistosoma japonicum], hypothetical protein	0.998496	P	0.0624576	P	0.0288466	P,A	0.584336	P	0.461859	9.35572	0.203716	2.16516	0.106886	Contig1428	Mouse DNA sequence from clone RP23-147K24 on chromosome 11, completesequence / SJCHGC03045
Contig1428_686			sjchgc03045 protein [Schistosoma japonicum], hypothetical protein	0.99978	A	1.04714	A	1.62636	A	1.0732	A	1.55315	1.02489	0.775784			Contig1428	Mouse DNA sequence from clone RP23-147K24 on chromosome 11, completesequence / SJCHGC03045
Contig1429_438			sjchgc03045 protein-FS800 of s mansoni- ribosomal protein?? reverse transcriptase	0.987104	P	0.407468	A	0.518706	A	0.243009	A	1.273	0.596389	1.06987			Contig1429	Schistosoma mansoni clone pSmPf6 SR2 subfamily A non-LTRretrotransposon unknown gene and pol pseudogene, completesequence
Contig1429_562			sjchgc03045 protein-FS800 of s mansoni- ribosomal protein?? reverse transcriptase	0.999979	A	1.03862	A	1.03917	A	1.03194	A	1.00053	0.993567	1.00296			Contig1429	Schistosoma mansoni clone pSmPf6 SR2 subfamily A non-LTRretrotransposon unknown gene and pol pseudogene, completesequence
Contig1430_494			sec23 homolog a	0.998221	A	1.10768	A	1.00592	A	1.00041	A	0.908131	0.903159	1.10419			Contig1430	Acanthocheilonema viteae ABC protein (abc) mRNA, complete cds / SJCHGC01121
Contig1430_530			sec23 homolog a	0.998863	A	0.42368	A	0.68785	A	0.879021	A	1.62351	2.07473	0.540798			Contig1430	Acanthocheilonema viteae ABC protein (abc) mRNA, complete cds / SJCHGC01121
Contig1431_577			craniofacial development protein 1	0.999923	A	1.04512	A	1.05301	A	1.08364	A	1.00755	1.03686	0.978279			Contig1431	Schistosoma japonicum clone ZZZ333 mRNA sequence / SJCHGC01833
Contig1431_617			craniofacial development protein 1	0.956531	A	0.490312	A	0.742656	A	0.491188	A	1.51466	1.00179	0.794771			Contig1431	Schistosoma japonicum clone ZZZ333 mRNA sequence / SJCHGC01833
Contig1432_499			tpa: gag-pol polyprotein	0.301101	P,A	0.0520253	A	0.0483494	A	0.0516938	A	0.929344	0.993627	1.04006			Contig1432	Oryza sativa (japonica cultivar-group) genomic DNA, chromosome 1, PAC clone:P0695A04 / SJCHGC03135
Contig1432_550			tpa: gag-pol polyprotein	0.999951	A	1.02216	A	1.09784	A	1.04758	A	1.07404	1.02487	0.952876			Contig1432	Oryza sativa (japonica cultivar-group) genomic DNA, chromosome 1, PAC clone:P0695A04 / SJCHGC03135
Contig1433_680			sjchgc04833 protein [Schistosoma japonicum], hypothetical protein	0.945827	A	0.865349	A	0.696609	A	0.784954	A	0.805003	0.907096	1.16816			Contig1433	Human DNA sequence from clone RP11-75C9 on chromosome 9, completesequence / SJCHGC04833
Contig1433_723			sjchgc04833 protein [Schistosoma japonicum], hypothetical protein	0.954609	A	0.717396	A	2.49899	P,A	0.714735	A	3.48342	0.996291	0.446457			Contig1433	Human DNA sequence from clone RP11-75C9 on chromosome 9, completesequence / SJCHGC04833
Contig1434_632			sjchgc05140 protein [Schistosoma japonicum], similar to polyprotein(Schistosoma japonicum)	0.983814	A	0.344496	A	0.535307	A	0.556451	A	1.55389	1.61526	0.631084			Contig1434	Schistosoma japonicum retrotransposon SjR2 polyprotein gene, completecds
Contig1434_675			sjchgc05140 protein [Schistosoma japonicum], similar to polyprotein(Schistosoma japonicum)	0.999381	A	0.986611	A	0.874217	A	1.01385	A	0.886081	1.02761	1.0451			Contig1434	Schistosoma japonicum retrotransposon SjR2 polyprotein gene, completecds
Contig1435_524			sjchgc02284 protein [Schistosoma japonicum], hypothetical protein	0.915524	A	0.984273	A	1.04392	A	0.645318	A	1.0606	0.655629	1.16534			Contig1435	Homo sapiens chromosome 8, clone CTD-2647L4, complete sequence / SJCHGC02284
Contig1435_612			sjchgc02284 protein [Schistosoma japonicum], hypothetical protein	0.997795	P	0.443264	A	0.132869	A	0.135886	A	0.299752	0.306558	3.29864			Contig1435	Homo sapiens chromosome 8, clone CTD-2647L4, complete sequence / SJCHGC02284
Contig1436_555			N/A	0.999926	A	1.11286	A	1.02246	A	1.09368	A	0.918761	0.982765	1.05179			Contig1436	S.cerevisiae chromosome XI reading frame ORF YKR067w
Contig1436_630			N/A	0.993565	A	1.10642	A	0.903267	A	0.905163	A	0.816386	0.8181	1.22363			Contig1436	S.cerevisiae chromosome XI reading frame ORF YKR067w
Contig1438_346			apoptosis-linked gene 2	0.996637	P	0.280853	P	0.783209	P	0.467636	P	2.78868	1.66506	0.449061	0.358592	0.60058	Contig1438	Schistosoma japonicum sorcin mRNA, complete cds / SJCHGC01795
Contig1438_386			apoptosis-linked gene 2	0.994032	P	0.302502	P	0.793801	P	0.497282	P	2.62412	1.6439	0.468602	0.381081	0.60831	Contig1438	Schistosoma japonicum sorcin mRNA, complete cds / SJCHGC01795
Contig1439_274			sjchgc05844 protein [Schistosoma japonicum], similar to chromosome 11 open reading frame 10(Homo sapiens)	0.999952	P	0.312372	P	1.34667	P	0.623899	P	4.31112	1.9973	0.317037	0.231959	0.500677	Contig1439	Schistosoma japonicum clone ZZZ332 mRNA sequence / SJCHGC05844
Contig1439_481			sjchgc05844 protein [Schistosoma japonicum], similar to chromosome 11 open reading frame 10(Homo sapiens)	0.99989	A	1.03156	A	1.10459	A	1.02325	A	1.0708	0.991944	0.969584			Contig1439	Schistosoma japonicum clone ZZZ332 mRNA sequence / SJCHGC05844
Contig144_437			predicted protein [Nematostella vectensis] >gi|156223274|gb| succinate dehydrogenase iron-sulfur protein	0.970653	A	0.766424	A	0.775958	A	1.04521	A	1.01244	1.36374	0.841686			Contig144	S.cerevisiae chromosome XII reading frame ORF YLL041c / SJCHGC06829
Contig144_588			predicted protein [Nematostella vectensis] >gi|156223274|gb| succinate dehydrogenase iron-sulfur protein	0.999942	A	1.04852	A	1.05466	A	1.62124	A	1.00586	1.54622	0.783673			Contig144	S.cerevisiae chromosome XII reading frame ORF YLL041c / SJCHGC06829
Contig1440_533			tpa: endonuclease-reverse transcriptase	0.990273	P,A	0.241827	A	0.467656	A	0.235352	A	1.93385	0.973226	0.687977			Contig1440	Dictyostelium discoideum chromosome 2 map 6445720-6776760 strain AX4,complete sequence
Contig1440_688			tpa: endonuclease-reverse transcriptase	0.868309	A	0.500887	A	0.496431	A	1.21771	P,A	0.991104	2.43111	0.584417			Contig1440	Dictyostelium discoideum chromosome 2 map 6445720-6776760 strain AX4,complete sequence
Contig1442_366			N/A	0.99999	A	1.14681	A	1.0885	A	1.09568	A	0.949153	0.955414	1.05011			Contig1442	Schistosoma japonicum clone ZZZ329 mRNA sequence
Contig1442_406			N/A	0.999866	A	1.03776	A	1.04995	A	1.07516	A	1.01175	1.03604	0.976664			Contig1442	Schistosoma japonicum clone ZZZ329 mRNA sequence
Contig1443_655			phosphoglucomutase 2-like 1	0.984011	A	0.835361	A	0.852274	A	0.854818	A	1.02025	1.02329	0.978694			Contig1443	Homo sapiens PRO2012 mRNA, complete cds / SJCHGC02720
Contig1443_703			phosphoglucomutase 2-like 1	0.987581	A	0.510002	A	0.900684	A	0.496192	A	1.76604	0.972922	0.730204			Contig1443	Homo sapiens PRO2012 mRNA, complete cds / SJCHGC02720
Contig1444_602			N/A	0.56823	P,A	0.181285	A	0.18403	A	0.183999	A	1.01514	1.01497	0.985166			Contig1444	Human DNA sequence from clone RP11-498I18 on chromosome 1, complete sequence
Contig1444_709			N/A	0.950822	P	0.0806309	A	0.078175	A	0.441011	P	0.969541	5.4695	0.310606			Contig1444	Human DNA sequence from clone RP11-498I18 on chromosome 1, complete sequence
Contig1446_466			N/A	0.985446	P	0.112052	A	1.30925	P	0.595472	P,A	11.6843	5.31424	0.117657			Contig1446	Zebrafish DNA sequence from clone DKEY-69D12, complete sequence / SJCHGC02198
Contig1446_506			N/A	0.999958	A	1.02757	A	1.03128	A	1.05244	A	1.00362	1.02421	0.986277			Contig1446	Zebrafish DNA sequence from clone DKEY-69D12, complete sequence / SJCHGC02198
Contig1447_530		Contig1447	gag-pol polyprotein	0.96477	A	0.763039	A	0.772924	A	0.765882	A	1.01296	1.00373	0.991728			Contig1447	Homo sapiens BAC clone RP11-439L24 from Y, complete sequence / SJCHGC03096
Contig1447_65		Contig1447	gag-pol polyprotein	0.996295	P	0.17723	P	2.58953	P	0.418585	P	14.6111	2.36181	0.117835	0.0684412	0.423404	Contig1447	Homo sapiens BAC clone RP11-439L24 from Y, complete sequence / SJCHGC03096
Contig1448_511			gag-pol polyprotein SJCHGC05804 protein [Schistosoma japonicum]	0.511054	P,A	0.149684	A	0.145168	A	0.147824	A	0.96983	0.987574	1.02176			Contig1448	Dictyostelium discoideum chromosome 2 map 6163571-6199719 strain AX4,complete sequence / histidine kinase [Dictyostelium discoideum]
Contig1448_531			gag-pol polyprotein SJCHGC05804 protein [Schistosoma japonicum]	0.981398	A	0.820785	A	0.827652	A	0.846454	A	1.00837	1.03127	0.980565			Contig1448	Dictyostelium discoideum chromosome 2 map 6163571-6199719 strain AX4,complete sequence / histidine kinase [Dictyostelium discoideum]
Contig1449_490		Contig1449	zinc finger protein 183	0.993385	P	0.289602	P	1.53224	P	0.754196	P	5.29086	2.60425	0.253322	0.189005	0.383988	Contig1449	Homo sapiens genomic DNA, chromosome 11q, clone:RP11-212D19, complete sequence / zinc finger protein, putative [Plasmodium falciparum 3D7]
Contig1449_530		Contig1449	zinc finger protein 183	0.997777	P	0.250244	P	1.40892	P	0.627796	P	5.63019	2.50874	0.245733	0.177614	0.398607	Contig1449	Homo sapiens genomic DNA, chromosome 11q, clone:RP11-212D19, complete sequence / zinc finger protein, putative [Plasmodium falciparum 3D7]
Contig145_381			zinc finger protein 183 sjchgc02957 protein [Schistosoma japonicum], hypothetical protein	0.988659	A	0.938467	A	0.915969	A	1.21445	A	0.976027	1.29408	0.881015			Contig145	Homo sapiens BAC clone CTD-2009F22 from 7, complete sequence / SJCHGC02957
Contig145_428			zinc finger protein 183 sjchgc02957 protein [Schistosoma japonicum], hypothetical protein	0.992878	A	0.350735	A	0.349369	A	0.373303	A	0.996104	1.06435	0.970662			Contig145	Homo sapiens BAC clone CTD-2009F22 from 7, complete sequence / SJCHGC02957
Contig1450_696			N/A	0.999943	A	1.01671	A	1.03462	A	2.00518	A	1.01761	1.97221	0.668935			Contig1450	S.japonicum mRNA for serine-enzyme
Contig1450_873			N/A	0.965037	A	0.84721	A	0.750994	A	0.778095	A	0.886432	0.918421	1.10812			Contig1450	S.japonicum mRNA for serine-enzyme
Contig1451_600			sjchgc06821 protein [Schistosoma japonicum], similar to 21.7 kDa antigen(Schistosoma japonicum)	0.999822	A	1.61551	A	1.21914	A	2.24273	A	0.754651	1.38825	0.933313			Contig1451	Schistosoma japonicum 21.7 kDa antigen (Sj21.7) mRNA, complete cds / SJCHGC06821
Contig1451_689			sjchgc06821 protein [Schistosoma japonicum], similar to 21.7 kDa antigen(Schistosoma japonicum)	0.999829	A	1.07702	A	1.03937	A	1.05312	A	0.965043	0.977808	1.02941			Contig1451	Schistosoma japonicum 21.7 kDa antigen (Sj21.7) mRNA, complete cds / SJCHGC06821
Contig1452_545			morc family cw-type zinc finger 2	0.94368	A	0.584144	A	0.36526	A	0.401494	A	0.625291	0.687319	1.52368			Contig1452	Schistosoma japonicum clone ZZD1352 mRNA sequence
Contig1452_585			morc family cw-type zinc finger 2	0.993456	A	0.89393	A	1.01039	A	1.12546	A	1.13028	1.259	0.837073			Contig1452	Schistosoma japonicum clone ZZD1352 mRNA sequence
Contig1453_502			sjchgc06066 protein [Schistosoma japonicum], similar to AAP06235-hypothetical protein with Rabphilin-3A effector domain(Schistosoma japonicum)	0.999868	P	0.157718	A	1.04553	P,A	0.743142	P,A	6.62908	4.71184	0.176353			Contig1453	Schistosoma japonicum clone ZZD259 mRNA sequence / SJCHGC06066
Contig1453_602			sjchgc06066 protein [Schistosoma japonicum], similar to AAP06235-hypothetical protein with Rabphilin-3A effector domain(Schistosoma japonicum)	0.999881	A	1.01524	A	1.03688	A	1.04504	A	1.02131	1.02935	0.975296			Contig1453	Schistosoma japonicum clone ZZD259 mRNA sequence / SJCHGC06066
Contig1454_697			sjchgc01167 protein [Schistosoma japonicum], hypothetical protein containing Peptidoglycan-binding LysM domaincontaining Peptidoglycan-binding LysM domain	0.999759	A	1.03263	A	1.02097	A	1.02377	A	0.988706	0.991414	1.01004			Contig1454	Homo sapiens BAC clone RP13-488D7 from 4, complete sequence / SJCHGC01167
Contig1454_737			sjchgc01167 protein [Schistosoma japonicum], hypothetical protein containing Peptidoglycan-binding LysM domaincontaining Peptidoglycan-binding LysM domain	0.999986	A	1.11477	A	1.05566	A	1.12284	A	0.946973	1.00724	1.02343			Contig1454	Homo sapiens BAC clone RP13-488D7 from 4, complete sequence / SJCHGC01167
Contig1455_664			serum amyloid a-like 1	0.895813	A	0.575727	A	0.787891	A	0.58563	A	1.36852	1.0172	0.838322			Contig1455	Medicago truncatula clone mth2-18i11, complete sequence / SJCHGC01947
Contig1455_707			serum amyloid a-like 1	0.995268	A	0.930434	A	0.934159	A	0.950769	A	1.004	1.02186	0.987235			Contig1455	Medicago truncatula clone mth2-18i11, complete sequence / SJCHGC01947
Contig1456_665			g1 to s phase transition 1	0.999993	A	1.1507	A	1.06277	A	1.14482	A	0.923587	0.994888	1.04249			Contig1456	Oryctolagus cuniculus mRNA for eukaryotic polypeptide chain release factor 3, partial cds / SJCHGC01679
Contig1456_719			g1 to s phase transition 1	0.999804	A	1.04439	A	1.04052	A	1.06926	A	0.996285	1.02381	0.990055			Contig1456	Oryctolagus cuniculus mRNA for eukaryotic polypeptide chain release factor 3, partial cds / SJCHGC01679
Contig1457_590			N/A	0.999822	A	1.09666	A	1.04687	A	1.06617	A	0.954602	0.972205	1.03799			Contig1457	Homo sapiens chromosome 18, clone RP11-31P16, complete sequence / HMGCoA reductase (EC 1.1.1.34)
Contig1457_621			N/A	0.952698	A	0.716266	A	0.712865	A	0.801611	A	0.995252	1.11915	0.945893			Contig1457	Homo sapiens chromosome 18, clone RP11-31P16, complete sequence / HMGCoA reductase (EC 1.1.1.34)
Contig1458_311			arp3 actin-related protein 3 homolog	0.999725	P	0.222115	P	0.408417	P	0.325378	P	1.83877	1.46491	0.605386	0.543842	0.682635	Contig1458	Homo sapiens BAC clone RP11-141B14 from 2, complete sequence / SJCHGC05551
Contig1458_654			arp3 actin-related protein 3 homolog	0.999853	A	1.03041	A	1.03255	A	1.02627	A	1.00207	0.995981	1.00098			Contig1458	Homo sapiens BAC clone RP11-141B14 from 2, complete sequence / SJCHGC05551
Contig1459_521			N/A	0.995827	P	0.233846	A	0.729079	P	0.67211	P	3.11778	2.87416	0.333782			Contig1459	Homo sapiens 12 BAC RP11-251C23 (Roswell Park Cancer Institute Human BAC Library) complete sequence / SJCHGC07101
Contig1459_724			N/A	0.999386	A	3.61218	P,A	2.21353	A	1.72217	A	0.612794	0.476766	1.8356			Contig1459	Homo sapiens 12 BAC RP11-251C23 (Roswell Park Cancer Institute Human BAC Library) complete sequence / SJCHGC07101
Contig146_643			N/A	0.97983	A	0.928925	A	1.26595	A	0.895919	A	1.36281	0.964468	0.859373			Contig146	E.coli outer membrane protein Tsx (tsx) gene, complete cds
Contig146_683			N/A	0.999775	A	1.04981	A	1.2701	A	1.34938	A	1.20984	1.28536	0.801538			Contig146	E.coli outer membrane protein Tsx (tsx) gene, complete cds
Contig1460_184		Contig1460	N/A	0.992088	P	0.321664	P	1.55961	P	0.554891	P	4.84856	1.72506	0.304246	0.206247	0.579688	Contig1460	Mus musculus similar to TIM1 [Mus musculus] (LOC210535), mRNA
Contig1460_225		Contig1460	N/A	0.992554	P	0.290456	P	1.50193	P	0.554036	P	5.17093	1.90747	0.28255	0.193389	0.524255	Contig1460	Mus musculus similar to TIM1 [Mus musculus] (LOC210535), mRNA
Contig1461_534			SJCHGC02773 protein [Schistosoma japonicum] rec8 homolog	0.872494	P	0.117362	A	0.447785	P	0.124353	A	3.81542	1.05957	0.410258			Contig1461	Zea mays PCO121811 mRNA sequence / SJCHGC03111
Contig1461_616			SJCHGC02773 protein [Schistosoma japonicum] rec8 homolog	0.999907	A	1.07785	A	1.05845	A	1.05242	A	0.982004	0.976412	1.02123			Contig1461	Zea mays PCO121811 mRNA sequence / SJCHGC03111
Contig1462_718			N/A	0.999976	A	1.05119	A	1.05485	A	1.10157	A	1.00349	1.04793	0.974936			Contig1462	Oryza sativa (japonica cultivar-group) genomic DNA, chromosome 2, BAC clone:OSJNBa0008E01, complete sequence
Contig1462_758			N/A	0.999924	A	1.07259	A	1.03258	A	1.05145	A	0.962704	0.980292	1.02934			Contig1462	Oryza sativa (japonica cultivar-group) genomic DNA, chromosome 2, BAC clone:OSJNBa0008E01, complete sequence
Contig1463_632			N/A	0.99998	A	1.10774	A	1.27819	A	1.07286	A	1.15388	0.96852	0.942329			Contig1463	Argopecten irradians isolate iolsaicl381ct421cn443 ribosomalprotein L14 mRNA, partial cds / hypothetical protein TP01_0538 [Theileria parva]
Contig1463_681			N/A	0.99999	A	1.0962	A	1.05427	A	1.10465	A	0.961755	1.00771	1.0155			Contig1463	Argopecten irradians isolate iolsaicl381ct421cn443 ribosomalprotein L14 mRNA, partial cds / hypothetical protein TP01_0538 [Theileria parva]
Contig1464_453			N/A	0.9998	A	2.55916	A	1.56895	A	1.04563	A	0.613072	0.408584	1.95761			Contig1464	Clostridium tetani E88, section 1 of 10 of the complete genome / Protein kinase domain, putative [Plasmodium yoelii yoelii]
Contig1464_524			N/A	0.563642	P,A	0.115341	A	0.224782	P,A	0.0811501	A	1.94884	0.703567	0.754031			Contig1464	Clostridium tetani E88, section 1 of 10 of the complete genome / Protein kinase domain, putative [Plasmodium yoelii yoelii]
Contig1465_601			N/A	0.999971	A	1.04251	A	1.04606	A	1.0374	A	1.0034	0.995102	1.00075			Contig1465	Homo sapiens BAC clone RP11-775L16 from 7, complete sequence / transmembrane protein 17 [Cryptosporidium hominis]
Contig1465_641			N/A	0.999838	A	1.06036	A	1.09042	A	1.0371	A	1.02835	0.978059	0.996805			Contig1465	Homo sapiens BAC clone RP11-775L16 from 7, complete sequence / transmembrane protein 17 [Cryptosporidium hominis]
Contig1466_230			reverse transcriptase	0.961316	P,A	0.842734	P,A	0.913919	A	0.320817	A	1.08447	0.380685	1.36504			Contig1466	Mouse DNA sequence from clone RP23-35N22 on chromosome 11, completesequence / SJCHGC03117
Contig1466_295			reverse transcriptase	0.784598	A	0.39933	A	0.947204	A	0.734247	A	2.37199	1.8387	0.474982			Contig1466	Mouse DNA sequence from clone RP23-35N22 on chromosome 11, completesequence / SJCHGC03117
Contig1468_593			programmed cell death 2-like	0.993839	P	0.209771	P	1.05115	P	0.620476	P	5.01092	2.95787	0.250979	0.199564	0.338081	Contig1468	Zea mays PCO060604 mRNA sequence / SJCHGC09321
Contig1468_633			programmed cell death 2-like	0.994591	P	0.186835	P	1.03149	P	0.623163	P	5.52086	3.33536	0.22583	0.181131	0.299817	Contig1468	Zea mays PCO060604 mRNA sequence / SJCHGC09321
Contig1469_506		Contig1469	programmed cell death 2-like NADH dehydrogenase subunit 6 [Tetraleurodes acaciae] >gi|519 sjchgc05140 protein [Schistosoma japonicum], similar to polyprotein(Schistosoma japonicum)	0.991575	P	0.163302	A	0.942284	P	0.387287	P	5.77021	2.3716	0.245646			Contig1469	Schistosoma japonicum clone T1A non-LTR retrotransposon SjR2-like,partial sequence / SJCHGC05140
Contig1469_693		Contig1469	programmed cell death 2-like NADH dehydrogenase subunit 6 [Tetraleurodes acaciae] >gi|519 sjchgc05140 protein [Schistosoma japonicum], similar to polyprotein(Schistosoma japonicum)	0.962503	A	0.439626	A	3.65475	P	0.581893	A	8.31331	1.32361	0.207535			Contig1469	Schistosoma japonicum clone T1A non-LTR retrotransposon SjR2-like,partial sequence / SJCHGC05140
Contig147_693			sjchgc05140 protein par-6 (partitioning defective 6) homolog beta	0.999963	A	1.76556	A	2.22182	A	1.03489	A	1.25843	0.586153	1.08426			Contig147	Oryza sativa chromosome 12, . BAC OSJNBa0023M16 of library OSJNBa fromchromosome 12 of cultivar Nipponbare of ssp. japonica ofOryza sativa (rice), complete sequence / SJCHGC08295
Contig147_750			sjchgc05140 protein par-6 (partitioning defective 6) homolog beta	0.999965	A	1.6966	A	1.09897	A	1.19863	A	0.647749	0.706489	1.47685			Contig147	Oryza sativa chromosome 12, . BAC OSJNBa0023M16 of library OSJNBa fromchromosome 12 of cultivar Nipponbare of ssp. japonica ofOryza sativa (rice), complete sequence / SJCHGC08295
Contig1473_282			N/A	0.965579	A	0.541545	A	1.05745	A	0.636191	A	1.95265	1.17477	0.639504			Contig1473	Schistosoma japonicum retrotransposon SjR2 polyprotein gene, completecds
Contig1473_322			N/A	0.968506	A	0.802668	A	0.795222	A	0.834453	A	0.990723	1.0396	0.985065			Contig1473	Schistosoma japonicum retrotransposon SjR2 polyprotein gene, completecds
Contig1474_586			N/A	0.999997	A	1.06668	A	1.11033	A	1.09203	A	1.04091	1.02376	0.968674			Contig1474	Dictyostelium discoideum chromosome 2 map 2234041-2567370 strain AX4,complete sequence / oligosaccharyl transferase STT3 subunit [Picrophilus torridus DSM9790]
Contig1474_676			N/A	0.525	P,A	0.24727	A	0.174523	A	0.174975	A	0.705799	0.707629	1.415			Contig1474	Dictyostelium discoideum chromosome 2 map 2234041-2567370 strain AX4,complete sequence / oligosaccharyl transferase STT3 subunit [Picrophilus torridus DSM9790]
Contig1475_585			N/A	0.997345	A	0.946013	A	0.960535	A	0.982695	A	1.01535	1.03878	0.97365			Contig1475	Caenorhabditis elegans cosmid C35D10, complete sequence
Contig1475_625			N/A	0.999835	A	1.05686	A	1.05581	A	1.11943	A	0.999011	1.0592	0.971716			Contig1475	Caenorhabditis elegans cosmid C35D10, complete sequence
Contig1476_718			sjchgc06025 protein [Schistosoma japonicum], similar to syntaxin(Strongylocentrotus purpuratus)	0.999919	A	1.41175	A	1.03748	A	1.05519	A	0.734893	0.747435	1.34923			Contig1476	Arabidopsis thaliana chromosome 2 clone T17A11 map GPC6, complete sequence / SJCHGC06025
Contig1476_776			sjchgc06025 protein [Schistosoma japonicum], similar to syntaxin(Strongylocentrotus purpuratus)	0.999866	A	1.03614	A	1.05105	A	1.07226	A	1.01438	1.03486	0.97597			Contig1476	Arabidopsis thaliana chromosome 2 clone T17A11 map GPC6, complete sequence / SJCHGC06025
Contig1477_478			phosphatidylinositolclass k	0.897494	A	0.753923	A	0.758749	A	0.576664	A	1.0064	0.764885	1.12912			Contig1477	Mus musculus chromosome 5 clone RP23-217K23, complete sequence
Contig1477_618			phosphatidylinositolclass k	0.99999	A	1.10538	A	1.05656	A	1.1178	A	0.955831	1.01123	1.01674			Contig1477	Mus musculus chromosome 5 clone RP23-217K23, complete sequence
Contig1478_650			sjchgc01298 protein [Schistosoma japonicum], hypothetical protein	0.999688	A	1.04283	A	1.04807	A	1.07084	A	1.00502	1.02686	0.984308			Contig1478	Homo sapiens chromosome 10 clone RP11-150D20, complete sequence / SJCHGC01298
Contig1478_696			sjchgc01298 protein [Schistosoma japonicum], hypothetical protein	0.999976	A	1.29706	A	1.02797	A	1.02382	A	0.792536	0.78934	1.26432			Contig1478	Homo sapiens chromosome 10 clone RP11-150D20, complete sequence / SJCHGC01298
Contig1479_483			sjchgc03163 protein [Schistosoma japonicum], hypothetical protein containing siganl peptide	0.999954	P	0.296982	P,A	0.232693	A	0.774385	P	0.783525	2.60752	0.589789			Contig1479	Schistosoma mansoni adenylosuccinate lyase (ASL) gene, exons 6, 7, 8,and complete cds; long terminal repeat retrotransposon,complete sequence / SJCHGC03163
Contig1479_563			sjchgc03163 protein [Schistosoma japonicum], hypothetical protein containing siganl peptide	0.999866	A	1.9114	A	1.04745	A	1.04536	A	0.548001	0.546906	1.82664			Contig1479	Schistosoma mansoni adenylosuccinate lyase (ASL) gene, exons 6, 7, 8,and complete cds; long terminal repeat retrotransposon,complete sequence / SJCHGC03163
Contig148_179			sjchgc04417 protein [Schistosoma japonicum], similar to egg protein CP391S(Schistosoma japonicum)	0.958259	A	1.2531	A	0.820969	A	0.728006	A	0.65515	0.580964	1.61797			Contig148	Schistosoma japonicum clone ZZZ32 mRNA sequence / SJCHGC04417
Contig148_60			sjchgc04417 protein [Schistosoma japonicum], similar to egg protein CP391S(Schistosoma japonicum)	0.999961	A	1.01762	A	1.03338	A	1.03651	A	1.01548	1.01856	0.983262			Contig148	Schistosoma japonicum clone ZZZ32 mRNA sequence / SJCHGC04417
Contig1480_478			N/A	0.999865	A	1.06378	A	1.05784	A	1.06961	A	0.994419	1.00548	1.00005			Contig1480	Homo sapiens chromosome 17, clone RP11-162O14, complete sequence / hypothetical protein PC000422.04.0 [Plasmodium chabaudi]
Contig1480_483			N/A	0.999959	A	1.00059	A	1.02708	A	1.62057	A	1.02648	1.61962	0.755828			Contig1480	Homo sapiens chromosome 17, clone RP11-162O14, complete sequence / hypothetical protein PC000422.04.0 [Plasmodium chabaudi]
Contig1481_650			N/A	0.999995	A	1.07719	A	1.04931	A	1.08281	A	0.974116	1.00521	1.01044			Contig1481	Mus musculus chromosome 6 clone RP23-441A23, complete sequence
Contig1481_683			N/A	0.654927	P,A	0.268663	A	0.42928	A	0.28319	A	1.59784	1.05407	0.754174			Contig1481	Mus musculus chromosome 6 clone RP23-441A23, complete sequence
Contig1482_716			novel protein	0.999975	A	1.23231	A	1.08456	A	1.13644	A	0.880101	0.922201	1.10969			Contig1482	Arabidopsis thaliana genomic DNA, chromosome 5, P1 clone:MVP7
Contig1482_756			novel protein	0.93414	A	0.653679	A	0.65902	A	0.659089	A	1.00817	1.00828	0.991843			Contig1482	Arabidopsis thaliana genomic DNA, chromosome 5, P1 clone:MVP7
Contig1483_530			endonuclease-reverse transcriptase	0.997792	P,A	0.853466	P,A	0.362679	A	0.335813	A	0.424948	0.39347	2.44374			Contig1483	Schistosoma haematobium acetylcholinesterase gene, complete cds
Contig1483_590			endonuclease-reverse transcriptase	0.999882	A	1.03276	A	1.02429	A	1.02588	A	0.991791	0.993339	1.00749			Contig1483	Schistosoma haematobium acetylcholinesterase gene, complete cds
Contig1484_691			cyclophilin 1	0.998151	A	0.671791	A	0.731552	A	0.61102	A	1.08896	0.909539	1.00075			Contig1484	Schistosoma mansoni cyclophilin mRNA, complete cds / SJCHGC06679
Contig1484_731			cyclophilin 1	0.991378	A	0.946385	A	0.920857	A	0.926956	A	0.973026	0.97947	1.02433			Contig1484	Schistosoma mansoni cyclophilin mRNA, complete cds / SJCHGC06679
Contig1485_620			tpa: reverse transcriptase	0.981936	P	0.14792	A	0.706872	P	0.314902	P,A	4.77874	2.12886	0.289536			Contig1485	Dictyostelium discoideum chromosome 2 map 3323568-3470138 strain AX4, complete sequence
Contig1485_660			tpa: reverse transcriptase	0.999492	A	0.848127	A	2.86572	P,A	0.869128	A	3.37888	1.02476	0.45417			Contig1485	Dictyostelium discoideum chromosome 2 map 3323568-3470138 strain AX4, complete sequence
Contig1487_694		Contig1487	3-oxoacyl-	0.994136	P	0.145576	P	0.782649	P	0.478465	P	5.37622	3.2867	0.230869	0.186004	0.304257	Contig1487	Mouse DNA sequence from clone DN-257N2 on chromosome 1, complete sequence / SJCHGC02228
Contig1487_734		Contig1487	3-oxoacyl-	0.992196	P	0.145985	P	0.855483	P	0.488042	P	5.86009	3.34311	0.217316	0.170646	0.299123	Contig1487	Mouse DNA sequence from clone DN-257N2 on chromosome 1, complete sequence / SJCHGC02228
Contig1489_827			3-oxoacyl- SJCHGC02280 protein [Schistosoma japonicum]	0.999624	A	1.02428	A	1.01173	A	1.02082	A	0.987747	0.996622	1.00788			Contig1489	Schistosoma japonicum clone ZZD100 mRNA sequence
Contig1489_892			3-oxoacyl- SJCHGC02280 protein [Schistosoma japonicum]	0.942319	A	0.707852	A	2.08602	P,A	0.703434	A	2.94697	0.993759	0.50752			Contig1489	Schistosoma japonicum clone ZZD100 mRNA sequence
Contig149_132			lsm6 protein	0.996864	P	0.3524	P	0.608898	P	0.744308	P	1.72786	2.11211	0.520838	0.578751	0.47346	Contig149	Homo sapiens, clone IMAGE:3626664, mRNA
Contig149_270			lsm6 protein	0.996892	P	0.310022	P	0.820392	P	0.789822	P	2.64624	2.54764	0.385069	0.377894	0.392521	Contig149	Homo sapiens, clone IMAGE:3626664, mRNA
Contig1490_787			polypyrimidine tract binding protein 1	0.977414	A	0.829051	A	0.822808	A	0.821746	A	0.992469	0.991188	1.00824			Contig1490	Mus musculus piebald deletion region section 1 of 11 of the completesequence / SJCHGC05534
Contig1490_848			polypyrimidine tract binding protein 1	0.999893	A	1.03441	A	1.0352	A	1.06132	A	1.00076	1.02601	0.98679			Contig1490	Mus musculus piebald deletion region section 1 of 11 of the completesequence / SJCHGC05534
Contig1491_671			mgc81677 protein	0.993196	A	0.847337	A	0.787653	A	1.43367	A	0.929563	1.69198	0.762911			Contig1491	Paralichthys olivaceus splicing factor arginine-serine-rich 3 mRNA, complete cds / SJCHGC01414
Contig1491_711			mgc81677 protein	0.999649	A	0.995675	A	1.00311	A	0.998509	A	1.00746	1.00285	0.994872			Contig1491	Paralichthys olivaceus splicing factor arginine-serine-rich 3 mRNA, complete cds / SJCHGC01414
Contig1492_613			sjchgc02284 protein [Schistosoma japonicum], hypothetical protein	0.995638	P	0.898009	P	0.0320132	A	0.0332779	A	0.0356491	0.0370574	27.5078			Contig1492	Rattus norvegicus inositol polyphosphate-4-phosphatase, type 1(Inpp4a), mRNA / SJCHGC02284
Contig1492_717			sjchgc02284 protein [Schistosoma japonicum], hypothetical protein	0.999766	A	1.06436	A	1.04521	A	1.07632	A	0.98201	1.01124	1.00339			Contig1492	Rattus norvegicus inositol polyphosphate-4-phosphatase, type 1(Inpp4a), mRNA / SJCHGC02284
Contig1493_612			folate receptor 1isoform cra_a	0.999812	A	1.02666	A	1.0407	A	1.05613	A	1.01367	1.0287	0.979253			Contig1493	Sus scrofa clone RP44-394E19, complete sequence / SJCHGC02435
Contig1493_703			folate receptor 1isoform cra_a	0.999971	A	1.02602	A	2.61408	P,A	1.04994	A	2.5478	1.02332	0.560049			Contig1493	Sus scrofa clone RP44-394E19, complete sequence / SJCHGC02435
Contig1494_640			N/A	0.963446	A	0.889188	A	0.770968	A	0.807538	A	0.867048	0.908175	1.12662			Contig1494	Schistosoma japonicum clone ZZZ384 mRNA sequence
Contig1494_703			N/A	0.408042	P,A	0.200269	P,A	0.0738574	A	0.0608103	A	0.368792	0.303644	2.97426			Contig1494	Schistosoma japonicum clone ZZZ384 mRNA sequence
Contig1495_538			gene product with similarity to ubiquitin binding enzyme	0.997496	P	0.208285	P	1.05222	P	0.335174	P	5.05181	1.60921	0.300254	0.197949	0.621424	Contig1495	Schistosoma japonicum clone ZZD1161 mRNA sequence / SJCHGC01279
Contig1495_618			gene product with similarity to ubiquitin binding enzyme	0.992686	P	0.202803	P	1.07859	P	0.319035	P	5.31843	1.57313	0.29021	0.188025	0.635676	Contig1495	Schistosoma japonicum clone ZZD1161 mRNA sequence / SJCHGC01279
Contig1496_687			SJCHGC04804 protein [Schistosoma japonicum]	0.999852	A	1.06189	A	1.0317	A	1.03691	A	0.971574	0.976472	1.02667			Contig1496	Zebrafish DNA sequence from clone DKEY-30K6, complete sequence / Putative diguanylate cyclase (GGDEF domain) with PAS/PAC and Chase2 sensors [Anabaena variabilis ATCC 29413]
Contig1496_727			SJCHGC04804 protein [Schistosoma japonicum]	0.999855	A	1.13337	A	1.05201	A	1.08294	A	0.928213	0.955509	1.06173			Contig1496	Zebrafish DNA sequence from clone DKEY-30K6, complete sequence / Putative diguanylate cyclase (GGDEF domain) with PAS/PAC and Chase2 sensors [Anabaena variabilis ATCC 29413]
Contig1497_647			sjchgc06423 protein [Schistosoma japonicum], similar to CAG03979-unnamed protein product(Tetraodon nigroviridis)	0.999937	A	1.03529	A	1.0452	A	1.06305	A	1.00958	1.02682	0.982127			Contig1497	Homo sapiens chromosome 20 clone GS1-430E01 map 20q12-q13.12, complete sequence / SJCHGC06423
Contig1497_687			sjchgc06423 protein [Schistosoma japonicum], similar to CAG03979-unnamed protein product(Tetraodon nigroviridis)	0.999872	A	1.03021	A	1.0258	A	1.0428	A	0.995721	1.01222	0.996044			Contig1497	Homo sapiens chromosome 20 clone GS1-430E01 map 20q12-q13.12, complete sequence / SJCHGC06423
Contig1498_19		Contig1498	N/A	0.995092	P	0.18878	P	2.29842	P	0.414011	P	12.1751	2.19309	0.139196	0.0821347	0.455978	Contig1498	Schistosoma mansoni actin mRNA, complete cds
Contig1498_20		Contig1498	N/A	0.997014	P	0.184741	P	2.23675	P	0.418158	P	12.1075	2.26348	0.13917	0.0825936	0.441797	Contig1498	Schistosoma mansoni actin mRNA, complete cds
Contig1499_756			phosphomevalonate kinase	0.999839	A	1.07393	A	1.04482	A	1.07591	A	0.972901	1.00185	1.01279			Contig1499	Schistosoma japonicum clone ZZZ22 mRNA sequence / SJCHGC02790
Contig1499_796			phosphomevalonate kinase	0.980854	A	0.923936	A	0.868807	A	0.895211	A	0.940332	0.968911	1.04754			Contig1499	Schistosoma japonicum clone ZZZ22 mRNA sequence / SJCHGC02790
Contig150_208			afg3(atpase family gene 3)-like 1	0.995082	P	0.211486	P	0.877888	P	0.425843	P	4.15105	2.01357	0.324432	0.240903	0.496629	Contig150	Schistosoma japonicum isolate H7 putative AFG3-like protein 2 mRNA,partial cds / SJCHGC02179
Contig150_21			afg3(atpase family gene 3)-like 1	0.997365	P	0.244355	P	0.908583	P	0.529259	P	3.7183	2.16595	0.339891	0.26894	0.461692	Contig150	Schistosoma japonicum isolate H7 putative AFG3-like protein 2 mRNA,partial cds / SJCHGC02179
Contig1500_664			SJCHGC06941 protein [Schistosoma japonicum] small nuclear ribonucleoprotein d1 polypeptide 16kda	0.999955	A	1.03199	A	1.02735	A	1.0229	A	0.995506	0.991189	1.0067			Contig1500	Homo sapiens small nuclear ribonucleoprotein D1 polypeptide 16kDa, mRNA (cDNA clone MGC:2222 IMAGE:3355716), complete cds / SJCHGC01415
Contig1500_704			SJCHGC06941 protein [Schistosoma japonicum] small nuclear ribonucleoprotein d1 polypeptide 16kda	0.999934	A	1.18707	A	1.56817	A	1.04211	A	1.32104	0.877887	0.909533			Contig1500	Homo sapiens small nuclear ribonucleoprotein D1 polypeptide 16kDa, mRNA (cDNA clone MGC:2222 IMAGE:3355716), complete cds / SJCHGC01415
Contig1501_641			N/A	0.99976	A	1.06332	A	1.04622	A	1.07627	A	0.983918	1.01218	1.00196			Contig1501	S.japonicum mRNA for serine-enzyme
Contig1501_702			N/A	0.999912	A	1.05504	A	1.05172	A	1.04823	A	0.996851	0.993547	1.00482			Contig1501	S.japonicum mRNA for serine-enzyme
Contig1502_641			sjchgc06609 protein [Schistosoma japonicum], similar to female-specific 800 protein(Schistosoma mansoni)	0.99984	A	1.07675	A	1.05248	A	1.06052	A	0.977467	0.984927	1.01916			Contig1502	Caenorhabditis briggsae cosmid CB031I14, complete sequence / SJCHGC06609
Contig1502_681			sjchgc06609 protein [Schistosoma japonicum], similar to female-specific 800 protein(Schistosoma mansoni)	0.98248	A	0.637672	A	0.905757	A	0.838782	A	1.42041	1.31538	0.731049			Contig1502	Caenorhabditis briggsae cosmid CB031I14, complete sequence / SJCHGC06609
Contig1503_13		Contig1503	sjchgc09601 protein [Schistosoma japonicum], similar to CAG02263-unnamed protein product(Tetraodon nigroviridis)	0.994673	P	0.221104	P	0.700419	P	0.546696	P	3.16782	2.47257	0.354585	0.315674	0.404437	Contig1503	Vibrio parahaemolyticus DNA, chromosome 2, complete sequence, 6-6 / SJCHGC09601
Contig1503_688		Contig1503	sjchgc09601 protein [Schistosoma japonicum], similar to CAG02263-unnamed protein product(Tetraodon nigroviridis)	0.999695	A	1.03924	A	1.04774	A	1.07008	A	1.00817	1.02968	0.981427			Contig1503	Vibrio parahaemolyticus DNA, chromosome 2, complete sequence, 6-6 / SJCHGC09601
Contig1505_438			sjchgc09601 protein polyprotein [Schistosoma japonicum]	0.999993	A	1.028	A	1.0302	A	1.02831	A	1.00215	1.00031	0.998776			Contig1505	Mus musculus chromosome 16 clone RP23-228G6, complete sequence / unknown [Haloarcula marismortui ATCC 43049]
Contig1505_498			sjchgc09601 protein polyprotein [Schistosoma japonicum]	0.999727	A	1.21408	A	1.24656	A	1.06758	A	1.02676	0.879338	1.04927			Contig1505	Mus musculus chromosome 16 clone RP23-228G6, complete sequence / unknown [Haloarcula marismortui ATCC 43049]
Contig1507_158		Contig1507	sjchgc03100 protein [Schistosoma japonicum], similar to AAO51233-similar to Dictyostelium discoideum (Slime mold). Non-receptor tyrosine kinase spore lysis A (EC 2.7.1.112) (Tyrosine- protein kinase 1)	0.975122	P	0.10304	P	1.99556	P	0.193666	P	19.3669	1.87953	0.0941336	0.0516346	0.532047	Contig1507	Mus musculus chromosome 3 clone RP23-184N6, complete sequence / SJCHGC03100
Contig1507_480		Contig1507	sjchgc03100 protein [Schistosoma japonicum], similar to AAO51233-similar to Dictyostelium discoideum (Slime mold). Non-receptor tyrosine kinase spore lysis A (EC 2.7.1.112) (Tyrosine- protein kinase 1)	0.995294	P	0.0958387	P	2.3958	P	0.228304	P	24.9983	2.38216	0.0730449	0.0400028	0.419786	Contig1507	Mus musculus chromosome 3 clone RP23-184N6, complete sequence / SJCHGC03100
Contig1508_641			sjchgc03100 protein SJCHGC09547 protein [Schistosoma japonicum]	0.99979	P	0.263947	A	1.03098	P	0.917046	P	3.90602	3.47435	0.270989			Contig1508	Homo sapiens chromosome 11, clone RP11-324J3, complete sequence / SJCHGC02496
Contig1508_727			sjchgc03100 protein SJCHGC09547 protein [Schistosoma japonicum]	0.9819	A	0.504433	A	0.50452	A	0.518226	A	1.00017	1.02734	0.986428			Contig1508	Homo sapiens chromosome 11, clone RP11-324J3, complete sequence / SJCHGC02496
Contig1509_656			aromatic amino acid decarboxylase	0.999944	A	1.09535	A	1.02051	A	1.06221	A	0.931674	0.969747	1.05184			Contig1509	Pan troglodytes chromosome 22 clone:CH251-361G18, map 22, completesequences / SJCHGC01419
Contig1509_696			aromatic amino acid decarboxylase	0.999932	A	1.12289	A	1.07806	A	1.07943	A	0.960076	0.961293	1.04092			Contig1509	Pan troglodytes chromosome 22 clone:CH251-361G18, map 22, completesequences / SJCHGC01419
Contig151_25			sjchgc06790 protein [Schistosoma japonicum], hypothetical protein	0.994945	P	0.575077	P	0.32951	P	0.322641	P	0.572984	0.56104	1.76363	1.74525	1.78241	Contig151	Argopecten irradians isolate iolsaicl381ct421cn443 ribosomalprotein L14 mRNA, partial cds / SJCHGC06790
Contig151_691			sjchgc06790 protein [Schistosoma japonicum], hypothetical protein	0.99975	A	1.05867	A	1.04444	A	1.07535	A	0.986557	1.01576	0.998845			Contig151	Argopecten irradians isolate iolsaicl381ct421cn443 ribosomalprotein L14 mRNA, partial cds / SJCHGC06790
Contig1510_645			mitochondrial ribosomal protein l28	0.999746	A	1.06467	A	1.148	A	1.28599	A	1.07826	1.20788	0.874836			Contig1510	Zebrafish DNA sequence from clone DKEY-105A6 in linkage group 23 Containsa novel gene and a CpG island, complete sequence / SJCHGC01033
Contig1510_685			mitochondrial ribosomal protein l28	0.583747	P,A	0.210019	A	0.196018	A	0.208756	A	0.933335	0.993984	1.03771			Contig1510	Zebrafish DNA sequence from clone DKEY-105A6 in linkage group 23 Containsa novel gene and a CpG island, complete sequence / SJCHGC01033
Contig1511_454			rwd domain containing 4a	0.999947	A	1.045	A	1.0506	A	1.07687	A	1.00536	1.0305	0.982387			Contig1511	Schistosoma japonicum clone ZZD81 mRNA sequence
Contig1511_514			rwd domain containing 4a	0.928348	A	0.652102	A	0.651255	A	0.685577	A	0.998701	1.05133	0.975593			Contig1511	Schistosoma japonicum clone ZZD81 mRNA sequence
Contig1512_310			fk506-binding protein	0.995403	P	0.303265	P	0.692248	P	0.592489	P	2.28265	1.9537	0.472104	0.438087	0.511848	Contig1512	Schistosoma mansoni immunophilin FK506 binding protein FKBP12 mRNA, complete cds
Contig1512_351			fk506-binding protein	0.996629	P	0.249544	P	0.7909	P	0.470718	P	3.16938	1.88631	0.395594	0.315519	0.530135	Contig1512	Schistosoma mansoni immunophilin FK506 binding protein FKBP12 mRNA, complete cds
Contig1513_107		Contig1513	N/A	0.997937	P	0.335827	A	2.33753	P	0.791088	P	6.96054	2.35565	0.21468			Contig1513	Homo sapiens chromosome 15 clone ctd-2287a20 map 15q21, complete sequence
Contig1513_197		Contig1513	N/A	0.995671	P	0.343705	P	1.27122	P	0.905882	P	3.69858	2.63564	0.315745	0.270374	0.379415	Contig1513	Homo sapiens chromosome 15 clone ctd-2287a20 map 15q21, complete sequence
Contig152_625			PREDICTED: hypothetical protein [Apis mellifera] sjchgc02804 protein [Schistosoma japonicum], hypothetical protein	0.99932	A	1.06142	A	1.03657	A	1.03288	A	0.976585	0.973113	1.0258			Contig152	Mus musculus ataxin-2 mRNA, partial cds / SJCHGC02804
Contig152_820			PREDICTED: hypothetical protein [Apis mellifera] sjchgc02804 protein [Schistosoma japonicum], hypothetical protein	0.999915	A	1.02466	A	1.19464	A	1.05454	A	1.16589	1.02917	0.911139			Contig152	Mus musculus ataxin-2 mRNA, partial cds / SJCHGC02804
Contig1525_604			rad23 homolog b	0.980764	P	0.155221	P	0.901479	P	0.297549	P	5.80773	1.91695	0.258911	0.172184	0.521663	Contig1525	Mus musculus chromosome 8 clone RP23-442I18, complete sequence / SJCHGC03112
Contig1525_644			rad23 homolog b	0.995533	P	0.153437	P	0.927106	P	0.326206	P	6.04227	2.126	0.24485	0.165501	0.470367	Contig1525	Mus musculus chromosome 8 clone RP23-442I18, complete sequence / SJCHGC03112
Contig153_1		Contig153	sjchgc02803 protein [Schistosoma japonicum], similar to stage-specific protein SPO-1(Schistosoma mansoni)	0.999921	P	0.097997	A	0.0740248	A	0.266491	P,A	0.755378	2.71938	0.57558			Contig153	Homo sapiens chromosome 17, clone CTD-2033D24, complete sequence / SJCHGC02803
Contig153_157		Contig153	sjchgc02803 protein [Schistosoma japonicum], similar to stage-specific protein SPO-1(Schistosoma mansoni)	0.999072	P	0.0775053	P,A	0.014551	A	0.275237	P	0.187742	3.5512	0.534911			Contig153	Homo sapiens chromosome 17, clone CTD-2033D24, complete sequence / SJCHGC02803
Contig1534_568		Contig1534	sjchgc02803 protein 26s protease regulatory subunit 6b	0.995832	P	0.235943	P	0.98001	P	0.387206	P	4.15359	1.6411	0.345144	0.240756	0.609347	Contig1534	S.pombe chromosome III cosmid c576
Contig1534_608		Contig1534	sjchgc02803 protein 26s protease regulatory subunit 6b	0.994686	P	0.10701	P,A	0.752521	P	0.308389	P	7.03224	2.88186	0.201733	0.142202	0.346998	Contig1534	S.pombe chromosome III cosmid c576
Contig154_718			26s protease regulatory subunit 6b	0.99982	A	1.03068	A	1.04646	A	1.06637	A	1.01531	1.03463	0.97564			Contig154	Mus musculus clone RP24-298C8, complete sequence
Contig154_758			26s protease regulatory subunit 6b	0.999818	A	1.35142	A	1.04872	A	1.05843	A	0.776014	0.783198	1.2827			Contig154	Mus musculus clone RP24-298C8, complete sequence
Contig155_560			riken cdna 4930504h06 gene	0.999878	A	2.49376	P,A	1.05796	A	1.06662	A	0.424243	0.427717	2.34753			Contig155	Drosophila melanogaster chromosome 3L, section 30 of 83 of the complete sequence
Contig155_604			riken cdna 4930504h06 gene	0.985304	A	0.560849	A	0.537783	A	0.483476	A	0.958873	0.862044	1.09835			Contig155	Drosophila melanogaster chromosome 3L, section 30 of 83 of the complete sequence
Contig157_548		Contig157	sjchgc02953 protein [Schistosoma japonicum], hypothetical protein	0.994891	P	0.343651	P	0.930706	P	0.428691	P	2.70829	1.24746	0.505593	0.369237	0.801628	Contig157	Zebrafish DNA sequence from clone CH211-171K3, complete sequence / SJCHGC02953
Contig157_588		Contig157	sjchgc02953 protein [Schistosoma japonicum], hypothetical protein	0.992116	P	0.271009	P	0.73628	P	0.416126	P	2.71681	1.53547	0.470336	0.368079	0.651267	Contig157	Zebrafish DNA sequence from clone CH211-171K3, complete sequence / SJCHGC02953
Contig1574_185		Contig1574	sjchgc02953 protein	0.998686	P	0.184756	P	1.68397	P	0.490761	P	9.11454	2.65626	0.169912	0.109715	0.376469	Contig1574	Homo sapiens BAC clone RP11-454O15 from 4, complete sequence / NADH dehydrogenase subunit 5 [Strongyloides stercoralis]
Contig1574_64		Contig1574	sjchgc02953 protein	0.994293	P	0.104988	A	1.31197	P	0.30792	P	12.4964	2.93291	0.129624			Contig1574	Homo sapiens BAC clone RP11-454O15 from 4, complete sequence / NADH dehydrogenase subunit 5 [Strongyloides stercoralis]
Contig158_386			nadh dehydrogenase subunit 5 SJCHGC04824 protein [Schistosoma japonicum]	0.995741	P	0.223658	P	0.560079	P	0.887164	P	2.50418	3.96662	0.309081	0.399332	0.252104	Contig158	Homo sapiens chromosome 16 clone RP11-491F9, complete sequence / hypothetical protein [Plasmodium falciparum 3D7]
Contig158_663			nadh dehydrogenase subunit 5 SJCHGC04824 protein [Schistosoma japonicum]	0.999881	A	1.0332	A	1.03951	A	1.03273	A	1.0061	0.999547	0.997184			Contig158	Homo sapiens chromosome 16 clone RP11-491F9, complete sequence / hypothetical protein [Plasmodium falciparum 3D7]
Contig16_29			SJCHGC04813 protein [Schistosoma japonicum] riken cdna 2410131k14 gene	0.999374	P	0.149032	P	0.462522	P	0.307719	P	3.10352	2.06479	0.386974	0.322215	0.484311	Contig16	Schistosoma japonicum clone ZZD123 mRNA sequence / SJCHGC02079
Contig16_72			SJCHGC04813 protein [Schistosoma japonicum] riken cdna 2410131k14 gene	0.998766	P	0.242952	A	0.527456	P	0.434697	P	2.17103	1.78923	0.505018			Contig16	Schistosoma japonicum clone ZZD123 mRNA sequence / SJCHGC02079
Contig160_710			N/A	0.999983	A	1.41885	A	1.19474	A	1.09522	A	0.842049	0.771906	1.23919			Contig160	Human DNA sequence from clone RP11-564H19 on chromosome 13 Contains STSsand GSSs, complete sequence / Putative Hydrolase [Plasmodium yoelii yoelii]
Contig160_750			N/A	0.999855	A	1.01834	A	1.03912	A	1.04996	A	1.0204	1.03104	0.974924			Contig160	Human DNA sequence from clone RP11-564H19 on chromosome 13 Contains STSsand GSSs, complete sequence / Putative Hydrolase [Plasmodium yoelii yoelii]
Contig1601_321			N/A	0.999935	A	1.01779	A	1.03489	A	1.04486	A	1.0168	1.0266	0.978764			Contig1601	Zebrafish DNA sequence from clone CH211-129O9 in linkage group 5, complete sequence
Contig1601_490			N/A	0.757475	P,A	0.293012	A	0.839752	P,A	0.381291	A	2.86593	1.30128	0.479937			Contig1601	Zebrafish DNA sequence from clone CH211-129O9 in linkage group 5, complete sequence
Contig1603_111			sjchgc02236 protein [Schistosoma japonicum], similar to BAC40134-unnamed protein product(Mus musculus)	0.974356	P,A	0.395691	A	0.624301	P,A	0.508722	A	1.57775	1.28565	0.69847			Contig1603	Drosophila littoralis clone DLIF01_17_B21 (D1423) genomic sequence / SJCHGC02236
Contig1603_285			sjchgc02236 protein [Schistosoma japonicum], similar to BAC40134-unnamed protein product(Mus musculus)	0.996911	P	0.231423	P,A	0.582588	P	0.592877	P	2.51742	2.56188	0.393756	0.397233	0.390339	Contig1603	Drosophila littoralis clone DLIF01_17_B21 (D1423) genomic sequence / SJCHGC02236
Contig1605_474			SNaK1 [Schistosoma mansoni] ubiquinol-cytochrome c reductase core protein ii	0.999916	A	1.29365	A	1.03763	A	1.0539	A	0.802092	0.814672	1.23704			Contig1605	Homo sapiens 12 BAC RP11-904M10 (Roswell Park Cancer Institute Human BACLibrary) complete sequence / SJCHGC01621
Contig1605_494			SNaK1 [Schistosoma mansoni] ubiquinol-cytochrome c reductase core protein ii	0.999914	A	1.02608	A	1.03763	A	1.02894	A	1.01125	1.00278	0.993033			Contig1605	Homo sapiens 12 BAC RP11-904M10 (Roswell Park Cancer Institute Human BACLibrary) complete sequence / SJCHGC01621
Contig1606_651		Contig1606	isocitrate dehydrogenase 2 (nadp+)mitochondrial	0.999541	P	0.0828161	A	2.09763	P	0.315464	P	25.3287	3.80922	0.068639			Contig1606	Zebrafish DNA sequence from clone CH211-152N19 in linkage group 3,complete sequence / SJCHGC09599
Contig1606_691		Contig1606	isocitrate dehydrogenase 2 (nadp+)mitochondrial	0.969638	A	1.13892	A	1.23617	A	0.531526	A	1.08539	0.466691	1.2886			Contig1606	Zebrafish DNA sequence from clone CH211-152N19 in linkage group 3,complete sequence / SJCHGC09599
Contig1609_43			isocitrate dehydrogenase 2 (nadp+)mitochondrial	0.997222	P	0.115945	P	0.0119251	P	0.776674	P	0.102851	6.69864	0.294053	9.72276	0.149284	Contig1609	Homo sapiens glioma tumor suppressor candidate region gene 2, mRNA (cDNA clone MGC:19683 IMAGE:3501649), complete cds
Contig1609_63			isocitrate dehydrogenase 2 (nadp+)mitochondrial	0.997273	P	0.116373	P	0.0118207	P,A	0.799602	P	0.101576	6.87102	0.286837	9.84486	0.145539	Contig1609	Homo sapiens glioma tumor suppressor candidate region gene 2, mRNA (cDNA clone MGC:19683 IMAGE:3501649), complete cds
Contig161_748			protein phosphatase 2 (formerly 2a)regulatory subunit b (pr 52)betaisoform cra_c	0.999954	A	1.11957	A	1.1763	A	1.02059	A	1.05067	0.911594	1.01923			Contig161	Mus musculus Strain C57BL6-J Chromosome 2 RP23-111A22, complete sequence / SJCHGC05922
Contig161_790			protein phosphatase 2 (formerly 2a)regulatory subunit b (pr 52)betaisoform cra_c	0.999855	A	1.02561	A	1.0304	A	1.03046	A	1.00467	1.00473	0.995323			Contig161	Mus musculus Strain C57BL6-J Chromosome 2 RP23-111A22, complete sequence / SJCHGC05922
Contig1610_342		Contig1610	ribosomal protein l31	0.996945	P	0.241232	P	0.920392	P	0.558365	P	3.81538	2.31464	0.326263	0.262097	0.432033	Contig1610	Homo sapiens chromosome 18, clone RP11-380M21, complete sequence / SJCHGC06383
Contig1610_382		Contig1610	ribosomal protein l31	0.996375	P	0.136531	P	1.35713	P	0.489601	P	9.9401	3.58601	0.147862	0.100603	0.278861	Contig1610	Homo sapiens chromosome 18, clone RP11-380M21, complete sequence / SJCHGC06383
Contig1611_502			ribosomal protein l31 PREDICTED: similar to splicing factor 3b, subunit 2, 145kDa, ribosomal proteinx-linked	0.994916	P	0.344596	P	0.580108	P	0.595803	P	1.68345	1.72899	0.586091	0.59402	0.578372	Contig1611	Schistosoma japonicum clone ZZZ456 mRNA sequence
Contig1611_561			ribosomal protein l31 PREDICTED: similar to splicing factor 3b, subunit 2, 145kDa, ribosomal proteinx-linked	0.910515	A	0.609128	A	1.36176	A	0.825313	A	2.23558	1.35491	0.557027			Contig1611	Schistosoma japonicum clone ZZZ456 mRNA sequence
Contig1612_569			tpa_exp: pol polyprotein	0.996388	P	0.207512	P	0.636984	P	0.352359	P	3.06962	1.69802	0.419495	0.325773	0.588923	Contig1612	Homo sapiens BAC clone RP11-114P18 from 4, complete sequence
Contig1612_609			tpa_exp: pol polyprotein	0.99949	A	1.01233	A	1.60002	A	1.06415	A	1.58054	1.05119	0.759958			Contig1612	Homo sapiens BAC clone RP11-114P18 from 4, complete sequence
Contig1613_319			SJCHGC05885 protein [Schistosoma japonicum]	0.999919	A	1.20807	A	6.51699	P,A	1.04848	A	5.39456	0.867895	0.319363			Contig1613	Human DNA sequence from clone RP11-415D9 on chromosome 9, complete sequence
Contig1613_361			SJCHGC05885 protein [Schistosoma japonicum]	0.998067	A	0.509001	A	3.70422	P	0.411342	A	7.27744	0.808137	0.247354			Contig1613	Human DNA sequence from clone RP11-415D9 on chromosome 9, complete sequence
Contig1614_340		Contig1614	nadh dehydrogenase1 beta4	0.996739	P	0.253853	P	1.03801	P	0.55479	P	4.08902	2.18547	0.318751	0.244557	0.457567	Contig1614	Schistosoma japonicum clone ZZD251 mRNA sequence
Contig1614_380		Contig1614	nadh dehydrogenase1 beta4	0.994664	P	0.321563	P	0.94953	P	0.650736	P	2.95286	2.02367	0.401887	0.338655	0.494153	Contig1614	Schistosoma japonicum clone ZZD251 mRNA sequence
Contig1615_1			nadh dehydrogenase1 beta15kda SJCHGC05220 protein [Schistosoma japonicum]	0.997261	P	0.0837268	P	0.239158	P	0.361063	P	2.85641	4.31239	0.278987	0.35009	0.23189	Contig1615	R.norvegicus gene for prostatic 22kDa glycoprotein
Contig1615_164			nadh dehydrogenase1 beta15kda SJCHGC05220 protein [Schistosoma japonicum]	0.998156	P	0.0832868	P	0.169967	P	0.286311	P	2.04074	3.43765	0.36507	0.490018	0.290896	Contig1615	R.norvegicus gene for prostatic 22kDa glycoprotein
Contig1619_522			SJCHGC04218 protein [Schistosoma japonicum]	0.999957	A	1.00293	A	1.02643	A	1.02039	A	1.02343	1.01742	0.979985			Contig1619	Schistosoma japonicum retrotransposon SjR2 polyprotein gene, completecds / conserved hypothetical protein [Plasmodium chabaudi]
Contig1619_649			SJCHGC04218 protein [Schistosoma japonicum]	0.999863	A	1.05455	A	1.05218	A	1.44862	A	0.997755	1.37369	0.843368			Contig1619	Schistosoma japonicum retrotransposon SjR2 polyprotein gene, completecds / conserved hypothetical protein [Plasmodium chabaudi]
Contig162_399			N/A	0.999509	A	0.997712	A	1.00036	A	1.04843	A	1.00265	1.05084	0.973951			Contig162	Zebrafish DNA sequence from clone CH211-105H13 in linkage group 8,complete sequence
Contig162_400			N/A	0.999806	A	1.08481	A	1.54998	A	1.05999	A	1.42881	0.977124	0.831279			Contig162	Zebrafish DNA sequence from clone CH211-105H13 in linkage group 8,complete sequence
Contig1621_1		Contig1621	sjchgc01171 protein [Schistosoma japonicum], similar to RING-finger protein(Helicoverpa armigera nuclear polyhedrosis virus)	0.989799	P	0.118539	P,A	2.28925	P	0.353639	P	19.3122	2.98332	0.0897041	0.0517807	0.335197	Contig1621	Plasmodium falciparum MAL4P3 / SJCHGC01171
Contig1621_42		Contig1621	sjchgc01171 protein [Schistosoma japonicum], similar to RING-finger protein(Helicoverpa armigera nuclear polyhedrosis virus)	0.997894	P	0.162035	P	2.65436	P	0.464194	P	16.3814	2.86478	0.103917	0.0610448	0.349067	Contig1621	Plasmodium falciparum MAL4P3 / SJCHGC01171
Contig1623_577		Contig1623	sjchgc01171 protein	0.995496	P	1.65342	P	0.0901958	P	0.0155923	P	0.0545511	0.00943036	31.2591	18.3314	106.041	Contig1623	Schistosoma japonicum clone ZZD103 mRNA sequence / SJCHGC05100
Contig1623_634		Contig1623	sjchgc01171 protein	0.996209	P	1.53459	P	0.0913995	P	0.0135965	P	0.0595595	0.00886004	29.2314	16.7899	112.866	Contig1623	Schistosoma japonicum clone ZZD103 mRNA sequence / SJCHGC05100
Contig1624_406		Contig1624	abc transporter surfeit 4	0.994604	P	0.144148	P	0.237755	P	0.415859	P	1.64938	2.88494	0.441081	0.60629	0.346628	Contig1624	Homo sapiens BAC clone RP11-260J21 from 2, complete sequence / SJCHGC06639
Contig1624_459		Contig1624	abc transporter surfeit 4	0.992545	P	0.165732	P	0.237803	P	0.412927	P	1.43487	2.49154	0.509371	0.696927	0.401358	Contig1624	Homo sapiens BAC clone RP11-260J21 from 2, complete sequence / SJCHGC06639
Contig1625_560			surfeit 4 protein	0.991093	P,A	0.190762	A	1.24571	P	0.381732	A	6.53018	2.00109	0.234432			Contig1625	Drosophila melanogaster SD01287 full length cDNA
Contig1625_600			surfeit 4 protein	0.993391	P	0.189801	A	0.736639	P	0.207781	A	3.88111	1.09473	0.401942			Contig1625	Drosophila melanogaster SD01287 full length cDNA
Contig1626_338			diaph1 protein	0.987076	P	0.074737	P,A	0.254462	P	0.322772	P	3.40477	4.31878	0.258948	0.293706	0.231547	Contig1626	Homo sapiens glioma tumor suppressor candidate region gene 2,mRNA (cDNA clone MGC:19683 IMAGE:3501649), complete cds / SJCHGC03368
Contig1626_575			diaph1 protein	0.992236	P	0.120196	P,A	0.370834	P	0.431578	P	3.08524	3.59063	0.299586	0.324124	0.278503	Contig1626	Homo sapiens glioma tumor suppressor candidate region gene 2,mRNA (cDNA clone MGC:19683 IMAGE:3501649), complete cds / SJCHGC03368
Contig1627_574			diaphanous homolog 3 SJCHGC04764 protein [Schistosoma japonicum]	0.982229	P	0.251974	P,A	0.391063	P	0.446559	P	1.552	1.77224	0.601641	0.64433	0.564257	Contig1627	Mus musculus chromosome 6, clone RP23-451F7, complete sequence
Contig1627_616			diaphanous homolog 3 SJCHGC04764 protein [Schistosoma japonicum]	0.997372	P	0.0831266	A	0.431859	P	0.44798	P	5.19519	5.38912	0.188959			Contig1627	Mus musculus chromosome 6, clone RP23-451F7, complete sequence
Contig1628_243		Contig1628	ribosomal protein s17	0.999529	P	0.331809	P	0.682814	P	0.624578	P	2.05785	1.88234	0.50759	0.485944	0.531254	Contig1628	Homo sapiens genomic DNA, chromosome 11q, clone:CTC-343F17, complete sequence
Contig1628_343		Contig1628	ribosomal protein s17	0.999227	P	0.220247	P	0.724918	P	0.549318	P	3.29139	2.4941	0.345692	0.303823	0.400946	Contig1628	Homo sapiens genomic DNA, chromosome 11q, clone:CTC-343F17, complete sequence
Contig1629_594		Contig1629	ribosomal protein s17 SJCHGC06552 protein [Schistosoma japonicum] histone deacetylase 3	0.998418	P	0.297381	P	1.8075	P	0.629353	P	6.07806	2.11632	0.24407	0.164526	0.472519	Contig1629	Plasmodium falciparum strain 3D7, chromosome 9; segment 4-5 / SJCHGC03853
Contig1629_636		Contig1629	ribosomal protein s17 SJCHGC06552 protein [Schistosoma japonicum] histone deacetylase 3	0.997709	P	0.225497	P	1.54318	P	0.581906	P	6.84346	2.58055	0.212224	0.146125	0.387514	Contig1629	Plasmodium falciparum strain 3D7, chromosome 9; segment 4-5 / SJCHGC03853
Contig163_645			histone deacetylase 3 sjchgc00140 protein [Schistosoma japonicum], similar to AAP06008-hypothetical protein(Schistosoma japonicum)	0.999989	A	1.22653	A	4.04931	P,A	1.11313	A	3.30144	0.907542	0.475175			Contig163	Schistosoma japonicum clone ZZD849 mRNA sequence / SJCHGC00140
Contig163_705			histone deacetylase 3 sjchgc00140 protein [Schistosoma japonicum], similar to AAP06008-hypothetical protein(Schistosoma japonicum)	0.999961	A	1.03484	A	1.03125	A	1.02858	A	0.996531	0.993947	1.00478			Contig163	Schistosoma japonicum clone ZZD849 mRNA sequence / SJCHGC00140
Contig1632_501			N/A	0.999746	A	1.10998	A	2.88376	A	1.47311	A	2.59803	1.32715	0.509531			Contig1632	Mouse DNA sequence from clone RP23-32L6 on chromosome 3, completesequence / TonB-dependent receptor [marine gamma proteobacterium HTCC2207]
Contig1632_595			N/A	0.988424	A	0.635671	A	1.53429	A	0.679055	A	2.41366	1.06825	0.574398			Contig1632	Mouse DNA sequence from clone RP23-32L6 on chromosome 3, completesequence / TonB-dependent receptor [marine gamma proteobacterium HTCC2207]
Contig1633_353		Contig1633	sjchgc02046 protein [Schistosoma japonicum], similar to TPA: pol polyprotein(Schistosoma mansoni)	0.997093	P	0.243218	P	0.570868	P	0.485282	P	2.34714	1.99525	0.460576	0.42605	0.50119	Contig1633	Mus musculus chromosome 2 clone RP23-197D9, complete sequence / SJCHGC02046
Contig1633_393		Contig1633	sjchgc02046 protein [Schistosoma japonicum], similar to TPA: pol polyprotein(Schistosoma mansoni)	0.997997	P	0.200126	P,A	0.791719	P	0.521587	P	3.9561	2.60629	0.304767	0.252774	0.383687	Contig1633	Mus musculus chromosome 2 clone RP23-197D9, complete sequence / SJCHGC02046
Contig1634_556			sjchgc02046 protein eukaryotic translation initiation factorsubunit 6 48kda	0.99763	P	0.142684	P	0.469292	P	0.370495	P	3.28903	2.59661	0.33981	0.304041	0.385118	Contig1634	Homo sapiens glioma tumor suppressor candidate region gene 2,mRNA (cDNA clone MGC:19683 IMAGE:3501649), complete cds / SJCHGC05239
Contig1634_658			sjchgc02046 protein eukaryotic translation initiation factorsubunit 6 48kda	0.927371	A	0.660988	A	0.773792	A	0.730963	A	1.17066	1.10586	0.878533			Contig1634	Homo sapiens glioma tumor suppressor candidate region gene 2,mRNA (cDNA clone MGC:19683 IMAGE:3501649), complete cds / SJCHGC05239
Contig1635_152			SJCHGC01227 protein [Schistosoma japonicum]	1	P	0.181391	A	0.143094	A	0.144995	A	0.788871	0.799352	1.25927			Contig1635	Drosophila melanogaster chromosome X section 16 of 74 of the completesequence / SJCHGC01860
Contig1635_307			SJCHGC01227 protein [Schistosoma japonicum]	0.999909	P	0.426847	P	0.0247007	A	0.0252723	A	0.0578678	0.0592069	17.0831			Contig1635	Drosophila melanogaster chromosome X section 16 of 74 of the completesequence / SJCHGC01860
Contig1637_447			f-c transcription unit	0.997947	A	0.295293	A	0.267111	A	0.277977	A	0.904564	0.941361	1.08347			Contig1637	Schistosoma mansoni potassium channel protein (SKv1.1) mRNA, completecds / SJCHGC03130
Contig1637_551			f-c transcription unit	0.998571	P	0.175166	A	0.113032	A	0.16546	A	0.645282	0.94459	1.25796			Contig1637	Schistosoma mansoni potassium channel protein (SKv1.1) mRNA, completecds / SJCHGC03130
Contig1638_569			neurocalcin homolog	0.999862	P	0.207247	A	0.573322	P,A	0.360386	A	2.76637	1.73892	0.443922			Contig1638	Drosophila melanogaster chromosome X section 44 of 74 of the completesequence / SJCHGC05658
Contig1638_645			neurocalcin homolog	0.992817	A	0.598984	A	0.999658	A	0.591954	A	1.66892	0.988263	0.752676			Contig1638	Drosophila melanogaster chromosome X section 44 of 74 of the completesequence / SJCHGC05658
Contig164_639			tbc1 domainmember 20	0.998782	P	0.298854	P	1.25308	P	0.567265	P	4.19295	1.89813	0.328349	0.238495	0.526834	Contig164	Mouse DNA sequence from clone RP23-60A20 on chromosome X, complete sequence / SJCHGC02700
Contig164_679			tbc1 domainmember 20	0.998369	A	0.480702	A	0.753973	A	0.714344	A	1.56848	1.48604	0.654766			Contig164	Mouse DNA sequence from clone RP23-60A20 on chromosome X, complete sequence / SJCHGC02700
Contig1640_417		Contig1640	esterase a	0.993998	P	0.265803	P	0.983438	P	0.591619	P	3.69987	2.22578	0.337515	0.270279	0.44928	Contig1640	Schistosoma japonicum clone ZZD875 mRNA sequence / SJCHGC01465
Contig1640_437		Contig1640	esterase a	0.991972	P	0.350225	P,A	0.727164	P	0.759257	P	2.07628	2.16791	0.471233	0.481632	0.461274	Contig1640	Schistosoma japonicum clone ZZD875 mRNA sequence / SJCHGC01465
Contig1641_433			beta-lactamase sjchgc03133 protein [Schistosoma japonicum], similar to polyprotein(Schistosoma japonicum)	0.967641	A	0.504434	A	1.33096	A	0.398509	A	2.63853	0.790012	0.583339			Contig1641	Schistosoma japonicum clone G29A non-LTR retrotransposon SjR2-like, partial sequence / SJCHGC03133
Contig1641_493			beta-lactamase sjchgc03133 protein [Schistosoma japonicum], similar to polyprotein(Schistosoma japonicum)	0.981854	A	0.563993	A	0.565677	A	0.580988	A	1.00299	1.03013	0.983709			Contig1641	Schistosoma japonicum clone G29A non-LTR retrotransposon SjR2-like, partial sequence / SJCHGC03133
Contig1642_26			sjchgc05100 protein [Schistosoma japonicum], similar to AAP05910-hypothetical protein(Schistosoma japonicum)	0.983735	A	0.559801	A	0.32907	A	0.324596	A	0.587834	0.579843	1.7128			Contig1642	Schistosoma japonicum clone ZZD103 mRNA sequence / SJCHGC05100
Contig1642_419			sjchgc05100 protein [Schistosoma japonicum], similar to AAP05910-hypothetical protein(Schistosoma japonicum)	0.999878	A	1.24893	A	1.03718	A	1.0487	A	0.830457	0.839683	1.1975			Contig1642	Schistosoma japonicum clone ZZD103 mRNA sequence / SJCHGC05100
Contig1645_609		Contig1645	ccr4-not transcriptionsubunit 6	0.988105	P	0.195511	A	0.987679	P	0.324447	P,A	5.05179	1.65949	0.298006			Contig1645	Homo sapiens chromosome 17, clone CTD-2005K23, complete sequence / SJCHGC09623
Contig1645_668		Contig1645	ccr4-not transcriptionsubunit 6	0.985512	P	0.153267	A	0.701762	P	0.32906	P	4.57869	2.14697	0.297369			Contig1645	Homo sapiens chromosome 17, clone CTD-2005K23, complete sequence / SJCHGC09623
Contig1646_1		Contig1646	ccr4-not transcriptionsubunit 6 dynactin 4	0.928968	A	0.571261	A	0.695946	A	0.644843	A	1.21826	1.12881	0.852126			Contig1646	Mus musculus dynactin 4, mRNA (cDNA clone IMAGE:3499756), partial cds / SJCHGC06478
Contig1646_664		Contig1646	ccr4-not transcriptionsubunit 6 dynactin 4	0.995243	P	0.288459	P	1.19461	P	0.638015	P	4.14137	2.21181	0.314803	0.241466	0.452119	Contig1646	Mus musculus dynactin 4, mRNA (cDNA clone IMAGE:3499756), partial cds / SJCHGC06478
Contig1649_585			dynactin 4 SJCHGC04229 protein [Schistosoma japonicum]	0.999273	P	0.16966	A	0.51657	P	0.233718	A	3.04474	1.37757	0.452253			Contig1649	Mouse DNA sequence from clone RP23-10L18 on chromosome 2, completesequence
Contig1649_636			dynactin 4 SJCHGC04229 protein [Schistosoma japonicum]	0.998873	P	0.202559	A	0.464689	A	0.316264	A	2.29409	1.56134	0.518748			Contig1649	Mouse DNA sequence from clone RP23-10L18 on chromosome 2, completesequence
Contig165_549			N/A	0.993311	P	0.326357	P	1.12658	P	0.615106	P	3.45199	1.88476	0.37476	0.289688	0.53057	Contig165	Homo sapiens BAC clone RP11-92L24 from 2, complete sequence
Contig165_653			N/A	0.958583	A	0.658295	A	1.57867	P,A	0.411313	A	2.39812	0.624816	0.661608			Contig165	Homo sapiens BAC clone RP11-92L24 from 2, complete sequence
Contig1650_507			signal sequencegamma	0.981848	P	0.344989	P,A	0.316158	A	0.393536	P,A	0.916428	1.14072	0.97222			Contig1650	Mus musculus chromosome 9 clone RP24-86H17, complete sequence
Contig1650_594			signal sequencegamma	0.997022	P	0.365497	P	0.489102	P	0.548454	P	1.33818	1.50057	0.704535	0.747282	0.666414	Contig1650	Mus musculus chromosome 9 clone RP24-86H17, complete sequence
Contig1651_560			reverse transcriptase	0.999019	P	0.299454	P	0.852532	P	0.46699	P	2.84696	1.55947	0.453882	0.351252	0.641243	Contig1651	Schistosoma japonicum retrotransposon SjR2 polyprotein gene, completecds
Contig1651_680			reverse transcriptase	0.999921	A	1.0066	A	1.03181	A	1.0352	A	1.02504	1.0284	0.973975			Contig1651	Schistosoma japonicum retrotransposon SjR2 polyprotein gene, completecds
Contig1653_241		Contig1653	ribosomal protein s20	0.998072	P	0.400902	P	0.653107	P	0.640484	P	1.6291	1.59761	0.619828	0.613837	0.625936	Contig1653	Schistosoma japonicum 40S rRNA protein-like protein mRNA, complete cds
Contig1653_303		Contig1653	ribosomal protein s20	0.998882	P	0.389062	P	0.625557	P	0.625253	P	1.60786	1.60708	0.622096	0.621945	0.622247	Contig1653	Schistosoma japonicum 40S rRNA protein-like protein mRNA, complete cds
Contig1654_624		Contig1654	ribosomal protein s20	0.994464	P	0.198048	P	0.659346	P	0.36515	P	3.32923	1.84375	0.386624	0.30037	0.542373	Contig1654	Mus musculus chromosome 14 clone RP23-119H13, complete sequence
Contig1654_665		Contig1654	ribosomal protein s20	0.999962	A	1.06496	A	1.05207	A	1.08668	A	0.9879	1.02039	0.995872			Contig1654	Mus musculus chromosome 14 clone RP23-119H13, complete sequence
Contig1657_537		Contig1657	abc-type sugar transport system periplasmic component-like protein similar to Chain A, Mutant Human Thymidylate Kinase F105y co insulin-like peptide receptor ilp-r	0.991715	P	0.264748	P	0.663003	P	0.402294	P	2.50428	1.51953	0.497041	0.399317	0.658097	Contig1657	Mus musculus chromosome 5 clone RP23-333P7, complete sequence / elongation factor Tu, putative [Plasmodium falciparum 3D7]
Contig1657_589		Contig1657	abc-type sugar transport system periplasmic component-like protein similar to Chain A, Mutant Human Thymidylate Kinase F105y co insulin-like peptide receptor ilp-r	0.998791	P	0.196723	P	0.51306	P	0.468861	P	2.60804	2.38336	0.400689	0.38343	0.419575	Contig1657	Mus musculus chromosome 5 clone RP23-333P7, complete sequence / elongation factor Tu, putative [Plasmodium falciparum 3D7]
Contig1658_483			insulin-like peptide receptor ilp-r SJCHGC05960 protein [Schistosoma japonicum] sjchgc06872 protein [Schistosoma japonicum], similar to ENSANGP00000010687(Anopheles gambiae)	1	A	1.13572	A	1.08666	A	1.10332	A	0.956799	0.971476	1.0372			Contig1658	Mus musculus clone rp22-298k22 strain 129Sv-CJ7, complete sequence / SJCHGC06872
Contig1658_523			insulin-like peptide receptor ilp-r SJCHGC05960 protein [Schistosoma japonicum] sjchgc06872 protein [Schistosoma japonicum], similar to ENSANGP00000010687(Anopheles gambiae)	0.999761	A	1.04828	A	1.04592	A	1.07023	A	0.997754	1.02094	0.990741			Contig1658	Mus musculus clone rp22-298k22 strain 129Sv-CJ7, complete sequence / SJCHGC06872
Contig1659_172		Contig1659	gag-pol polyprotein	0.995358	P	0.162063	A	0.329114	A	0.347345	P,A	2.03077	2.14327	0.479152			Contig1659	Shigella flexneri 2a str. 2457T section 4 of 16 of the complete genome
Contig1659_228		Contig1659	gag-pol polyprotein	0.998046	P	0.197172	P	0.662938	P	0.356697	P	3.36223	1.80906	0.38675	0.297422	0.552772	Contig1659	Shigella flexneri 2a str. 2457T section 4 of 16 of the complete genome
Contig166_201		Contig166	gag-pol polyprotein SJCHGC01727 protein [Schistosoma japonicum]	0.998158	P	0.76617	P	0.606711	P	0.54576	P	0.791875	0.712322	1.32961	1.26283	1.40386	Contig166	Human DNA sequence from clone RP11-815M8 on chromosome 1, complete sequence / SJCHGC01785
Contig166_620		Contig166	gag-pol polyprotein SJCHGC01727 protein [Schistosoma japonicum]	0.995437	P	0.957946	P	1.47756	P	0.500126	P	1.54243	0.522082	0.968753	0.648329	1.91541	Contig166	Human DNA sequence from clone RP11-815M8 on chromosome 1, complete sequence / SJCHGC01785
Contig1660_609		Contig1660	loc500420 protein sjchgc01519 protein [Schistosoma japonicum], hypothetical protein	0.994063	P	0.156526	P	5.84384	P	0.41565	P	37.3347	2.65548	0.0500122	0.0267847	0.37658	Contig1660	Mouse DNA sequence from clone RP23-122P1 on chromosome 11, completesequence / SJCHGC01519
Contig1660_652		Contig1660	loc500420 protein sjchgc01519 protein [Schistosoma japonicum], hypothetical protein	0.994606	P	0.178717	P	6.14675	P	0.458708	P	34.3937	2.56667	0.054112	0.0290751	0.38961	Contig1660	Mouse DNA sequence from clone RP23-122P1 on chromosome 11, completesequence / SJCHGC01519
Contig1661_646			sjchgc01519 protein SJCHGC04825 protein [Schistosoma japonicum]	0.999985	A	1.02201	A	1.02359	A	1.04206	A	1.00154	1.01961	0.989533			Contig1661	Drosophila melanogaster chromosome 2R, section 7 of 74 of the complete sequence
Contig1661_706			sjchgc01519 protein SJCHGC04825 protein [Schistosoma japonicum]	0.999997	A	1.17084	A	1.06236	A	1.13568	A	0.907356	0.96997	1.06534			Contig1661	Drosophila melanogaster chromosome 2R, section 7 of 74 of the complete sequence
Contig1663_785			sjchgc06880 protein [Schistosoma japonicum], similar to AAO52193-similar to Plasmodium falciparum (isolate 3D7). Hypothetical protein(Dictyostelium discoideum)	0.999318	A	1.28611	A	1.00282	A	1.05653	A	0.779727	0.821491	1.24905			Contig1663	Human DNA sequence from clone RP1-134E15 on chromosome 6q21 Contains the3 part of the PRDM1 gene for PR domain containing 1 withZNF domain and the 3 part of the APG5L gene for APG5autophagy 5-like (S. cerevisiae), complete sequence / SJCHGC06880
Contig1663_907			sjchgc06880 protein [Schistosoma japonicum], similar to AAO52193-similar to Plasmodium falciparum (isolate 3D7). Hypothetical protein(Dictyostelium discoideum)	0.999955	A	1.08312	A	1.06115	A	1.15281	A	0.979713	1.06434	0.978449			Contig1663	Human DNA sequence from clone RP1-134E15 on chromosome 6q21 Contains the3 part of the PRDM1 gene for PR domain containing 1 withZNF domain and the 3 part of the APG5L gene for APG5autophagy 5-like (S. cerevisiae), complete sequence / SJCHGC06880
Contig1664_767			annexin a4	0.730525	P,A	0.331552	A	0.325281	A	0.326202	A	0.981086	0.983864	1.01784			Contig1664	Schistosoma japonicum clone ZZZ79 mRNA sequence
Contig1664_853			annexin a4	0.999961	A	1.04138	A	1.04635	A	1.03786	A	1.00477	0.996614	0.99931			Contig1664	Schistosoma japonicum clone ZZZ79 mRNA sequence
Contig1666_788			sjchgc05660 protein [Schistosoma japonicum], similar to Putative glycosidase of the cell wall, may have a role in cell wall architecture; Crh1p(Saccharomyces cerevisiae)	0.99987	A	1.03456	A	1.02901	A	1.03878	A	0.994639	1.00408	1.00064			Contig1666	Human DNA sequence from clone RP11-452P23 on chromosome 13, complete sequence / SJCHGC05660
Contig1666_869			sjchgc05660 protein [Schistosoma japonicum], similar to Putative glycosidase of the cell wall, may have a role in cell wall architecture; Crh1p(Saccharomyces cerevisiae)	0.999694	A	1.0089	A	1.33173	A	1.02871	A	1.31998	1.01963	0.854844			Contig1666	Human DNA sequence from clone RP11-452P23 on chromosome 13, complete sequence / SJCHGC05660
Contig1667_530			sjchgc07368 protein [Schistosoma japonicum], similar to swelling dependent chloride channel(Danio rerio)	0.9999	A	1.10662	A	1.06233	A	1.08155	A	0.959974	0.977342	1.03236			Contig1667	Ips pini 3-hydroxy-3-methylglutaryl coenzyme A reductase mRNA,complete cds / SJCHGC07368
Contig1667_593			sjchgc07368 protein [Schistosoma japonicum], similar to swelling dependent chloride channel(Danio rerio)	0.938502	P,A	0.473169	A	0.723444	A	0.767996	P,A	1.52893	1.62309	0.634513			Contig1667	Ips pini 3-hydroxy-3-methylglutaryl coenzyme A reductase mRNA,complete cds / SJCHGC07368
Contig1668_213		Contig1668	N/A	0.99883	P	1.73881	P	0.726456	P	0.309939	P	0.417788	0.178248	3.3555	2.39356	5.61018	Contig1668	Schistosoma japonicum Sj-Ts2 protein mRNA, complete cds / hypothetical protein MSC_0773 [Mycoplasma mycoides subsp. mycoides SC str. PG1]
Contig1668_477		Contig1668	N/A	0.999999	A	1.11452	A	1.34038	A	1.26081	A	1.20265	1.13126	0.856931			Contig1668	Schistosoma japonicum Sj-Ts2 protein mRNA, complete cds / hypothetical protein MSC_0773 [Mycoplasma mycoides subsp. mycoides SC str. PG1]
Contig1672_103		Contig1672	tpa: endonuclease-reverse transcriptase	0.998272	P	0.307526	P	0.764389	P	0.457838	P	2.48561	1.48878	0.503222	0.402315	0.671691	Contig1672	Homo sapiens BAC clone RP11-335I19 from 2, complete sequence
Contig1672_301		Contig1672	tpa: endonuclease-reverse transcriptase	0.987118	A	0.55846	A	0.537671	A	0.592817	A	0.962775	1.06152	0.987998			Contig1672	Homo sapiens BAC clone RP11-335I19 from 2, complete sequence
Contig1673_374			endonuclease-reverse transcriptase	0.998703	A	0.502115	A	0.844423	A	0.561546	A	1.68173	1.11836	0.714262			Contig1673	Schistosoma japonicum clone ZZD434 mRNA sequence
Contig1673_461			endonuclease-reverse transcriptase	0.999185	A	0.275007	A	0.616316	P,A	0.265063	A	2.24109	0.96384	0.624038			Contig1673	Schistosoma japonicum clone ZZD434 mRNA sequence
Contig1675_1			tpa: gag-pol polyprotein	0.998109	P	0.223441	P	0.642024	P	0.449621	P	2.87335	2.01226	0.409366	0.348026	0.496954	Contig1675	Schistosoma mansoni adenylosuccinate lyase (ASL) gene, exons 6, 7, 8,and complete cds; long terminal repeat retrotransposon,complete sequence
Contig1675_226			tpa: gag-pol polyprotein	0.98757	A	0.32374	A	0.468714	A	0.291537	A	1.44781	0.900528	0.851666			Contig1675	Schistosoma mansoni adenylosuccinate lyase (ASL) gene, exons 6, 7, 8,and complete cds; long terminal repeat retrotransposon,complete sequence
Contig1676_411			GTP-binding protein-like protein [Schistosoma japonicum]	0.99962	A	0.457875	A	0.281668	A	0.282228	A	0.615164	0.616388	1.62397			Contig1676	Zea mays PCO061446 mRNA sequence / conserved hypothetical protein [Plasmodium chabaudi]
Contig1676_451			GTP-binding protein-like protein [Schistosoma japonicum]	0.999885	A	1.08184	A	1.02945	A	1.04662	A	0.951578	0.967451	1.04219			Contig1676	Zea mays PCO061446 mRNA sequence / conserved hypothetical protein [Plasmodium chabaudi]
Contig1677_1			vitamin k epoxide reductasesubunit 1-like 1	0.989519	A	0.924369	A	0.914415	A	0.975283	A	0.989232	1.05508	0.978325			Contig1677	Human Chromosome 7 clone RP11-20M11, complete sequence
Contig1677_464			vitamin k epoxide reductasesubunit 1-like 1	0.999984	A	1.08471	A	1.13011	A	1.06824	A	1.04185	0.984815	0.986844			Contig1677	Human Chromosome 7 clone RP11-20M11, complete sequence
Contig1679_202		Contig1679	tafazzin cg8766-isoform a	0.998386	P	0.187571	P,A	0.955103	P	0.410511	P	5.09195	2.18856	0.274706	0.196389	0.456921	Contig1679	Homo sapiens chromosome 5 clone CTC-295J13, complete sequence / SJCHGC02400
Contig1679_255		Contig1679	tafazzin cg8766-isoform a	0.997115	P	0.177177	P,A	1.22665	P	0.437861	P	6.92331	2.47133	0.212887	0.14444	0.404641	Contig1679	Homo sapiens chromosome 5 clone CTC-295J13, complete sequence / SJCHGC02400
Contig168_846			tafazzin (dilated 3a (x-linked) endocardial fibroelastosis 2 barth syndrome) solute carrier family 7 (cationic amino acidy+ system)member 1	0.999994	A	1.09241	A	1.28647	A	1.32918	A	1.17764	1.21673	0.835292			Contig168	Mouse DNA sequence from clone RP23-234H6 on chromosome X, complete sequence / SJCHGC05648
Contig168_906			tafazzin (dilated 3a (x-linked) endocardial fibroelastosis 2 barth syndrome) solute carrier family 7 (cationic amino acidy+ system)member 1	0.999835	A	1.01624	A	1.03839	A	1.04863	A	1.02179	1.03187	0.973871			Contig168	Mouse DNA sequence from clone RP23-234H6 on chromosome X, complete sequence / SJCHGC05648
Contig1680_21			N/A	0.999132	P	0.221543	P	0.621553	P	0.469274	P	2.80556	2.11821	0.406192	0.356434	0.472097	Contig1680	Nostoc sp. PCC 7120 DNA, complete genome, section 1-19 / hypothetical protein DEHA0F02981g [Debaryomyces hansenii CBS767]
Contig1680_473			N/A	0.991462	P	0.282078	P	0.883581	P	0.601721	P	3.1324	2.13318	0.379825	0.319244	0.468785	Contig1680	Nostoc sp. PCC 7120 DNA, complete genome, section 1-19 / hypothetical protein DEHA0F02981g [Debaryomyces hansenii CBS767]
Contig1681_419			TPA: endonuclease-reverse transcriptase [Schistosoma mansoni	0.99087	A	0.91621	A	0.917471	A	0.961039	A	1.00138	1.04893	0.975464			Contig1681	Homo sapiens glioma tumor suppressor candidate region gene 2, mRNA (cDNA clone MGC:19683 IMAGE:3501649), complete cds / potential a-pheromone maturation protease [Candida albicans SC5314]
Contig1681_459			TPA: endonuclease-reverse transcriptase [Schistosoma mansoni	0.986019	A	0.905626	A	0.865469	A	0.897752	A	0.955658	0.991305	1.02724			Contig1681	Homo sapiens glioma tumor suppressor candidate region gene 2, mRNA (cDNA clone MGC:19683 IMAGE:3501649), complete cds / potential a-pheromone maturation protease [Candida albicans SC5314]
Contig1682_449			N/A	0.858929	A	0.962221	A	0.496851	A	0.492534	A	0.516358	0.511872	1.94509			Contig1682	Streptococcus agalactiae 2603V-R section 91 of 100 of the completegenome
Contig1682_489			N/A	0.999976	A	1.07014	A	1.06092	A	1.12895	A	0.991386	1.05495	0.977355			Contig1682	Streptococcus agalactiae 2603V-R section 91 of 100 of the completegenome
Contig1683_339			sjchgc02234 protein [Schistosoma japonicum], hypothetical protein	0.999043	P	0.195157	P,A	1.54004	P	0.390463	P	7.89125	2.00076	0.202183	0.126723	0.49981	Contig1683	Canis familiaris rod photoreceptor cGMP-gated channelalpha-suref BUnit (CNGC1) mRNA, complete cds / SJCHGC02234
Contig1683_500			sjchgc02234 protein [Schistosoma japonicum], hypothetical protein	1	A	1.12543	A	1.0653	A	1.11203	A	0.946575	0.988099	1.03377			Contig1683	Canis familiaris rod photoreceptor cGMP-gated channelalpha-suref BUnit (CNGC1) mRNA, complete cds / SJCHGC02234
Contig1684_208			SJCHGC06636 protein [Schistosoma japonicum]	0.999982	A	1.59408	A	1.04155	A	1.09476	A	0.65339	0.686765	1.49236			Contig1684	Homo sapiens chromosome 1 clone RP11-211J9, complete sequence
Contig1684_275			SJCHGC06636 protein [Schistosoma japonicum]	0.967572	A	0.769476	A	0.630822	A	0.972499	A	0.819807	1.26385	0.959853			Contig1684	Homo sapiens chromosome 1 clone RP11-211J9, complete sequence
Contig1685_400			N/A	0.999993	A	1.0983	A	1.04919	A	1.07875	A	0.955287	0.982199	1.03227			Contig1685	Mouse DNA sequence from clone RP23-86O13 on chromosome 4, completesequence
Contig1685_440			N/A	0.999921	A	1.02981	A	1.02766	A	1.38845	A	0.997905	1.34826	0.852456			Contig1685	Mouse DNA sequence from clone RP23-86O13 on chromosome 4, completesequence
Contig1686_351			protein	0.995561	P	0.237576	P	0.648878	P	0.355676	P	2.73124	1.4971	0.472998	0.366134	0.667957	Contig1686	Homo sapiens chromosome 15, clone RP11-82I10, complete sequence
Contig1686_423			protein	0.994769	P	0.229833	P	0.520633	P	0.374805	P	2.26527	1.63077	0.513341	0.441448	0.613206	Contig1686	Homo sapiens chromosome 15, clone RP11-82I10, complete sequence
Contig1688_143		Contig1688	tyrosine 3-monooxygenase tryptophan 5-monooxygenase activationtheta polypeptide a	0.997531	P	0.492177	P	0.433915	P	0.599016	P	0.881623	1.21707	0.952972	1.13427	0.821642	Contig1688	Schistosoma japonicum 14-3-3 protein mRNA, complete cds
Contig1688_583		Contig1688	tyrosine 3-monooxygenase tryptophan 5-monooxygenase activationtheta polypeptide a	0.996178	P	0.187777	P	0.547608	P	0.358012	P	2.91626	1.90658	0.414693	0.342905	0.5245	Contig1688	Schistosoma japonicum 14-3-3 protein mRNA, complete cds
Contig1690_608		Contig1690	14-3-3 protein riboflavin kinase	0.992496	P	0.224618	P	0.819423	P	0.509882	P	3.64807	2.27	0.337948	0.274117	0.44053	Contig1690	Xenopus laevis mRNA similar to hypothetical protein FLJ11149 (cDNA clone MGC:52924 IMAGE:4889702), complete cds / SJCHGC04098
Contig1690_648		Contig1690	14-3-3 protein riboflavin kinase	0.995449	P	0.227706	P	0.910824	P	0.51558	P	4	2.26423	0.319273	0.25	0.441651	Contig1690	Xenopus laevis mRNA similar to hypothetical protein FLJ11149 (cDNA clone MGC:52924 IMAGE:4889702), complete cds / SJCHGC04098
Contig1692_425			riboflavin kinase gustatory receptor candidate 19 [Tribolium castaneum]	0.999996	P	0.626143	P	0.2079	A	0.32899	A	0.332032	0.525423	2.33248			Contig1692	Homo sapiens cyclin-dependent kinase inhibitor 2C (CDKN2C) gene,complete cds
Contig1692_582			riboflavin kinase gustatory receptor candidate 19 [Tribolium castaneum]	0.965576	P,A	0.193527	A	0.193708	A	0.202999	A	1.00093	1.04894	0.97567			Contig1692	Homo sapiens cyclin-dependent kinase inhibitor 2C (CDKN2C) gene,complete cds
Contig1693_542			sjchgc02641 protein [Schistosoma japonicum], similar to TPA: pol polyprotein(Schistosoma mansoni)	0.997173	P	0.217318	P	0.737128	P	0.402261	P	3.39192	1.85102	0.381465	0.294818	0.540243	Contig1693	Homo sapiens chromosome 10 clone RP11-34C15, complete sequence / SJCHGC02641
Contig1693_583			sjchgc02641 protein [Schistosoma japonicum], similar to TPA: pol polyprotein(Schistosoma mansoni)	0.99741	P	0.208837	P	0.703208	P	0.390276	P	3.36726	1.86881	0.381966	0.296977	0.5351	Contig1693	Homo sapiens chromosome 10 clone RP11-34C15, complete sequence / SJCHGC02641
Contig1694_443		Contig1694	transmembrane protein 66	0.999139	P	0.229635	A	0.279713	A	0.355704	P,A	1.21808	1.54899	0.722786			Contig1694	Caenorhabditis elegans cosmid F10C1, complete sequence / SJCHGC00596
Contig1694_543		Contig1694	transmembrane protein 66	0.988652	P	0.36924	P	0.290682	P	0.432993	P	0.787246	1.17266	1.02046	1.27025	0.852761	Contig1694	Caenorhabditis elegans cosmid F10C1, complete sequence / SJCHGC00596
Contig1696_544			transmembrane protein 66 gag-pol polyprotein	0.944617	P,A	0.155724	A	0.534054	A	0.26474	A	3.42949	1.70006	0.389898			Contig1696	Schistosoma mansoni clone OC8 transposon LTR-retrotransposon Boudicca, partial sequence
Contig1696_646			transmembrane protein 66 gag-pol polyprotein	0.992578	A	0.657002	A	1.53235	A	0.707194	A	2.33234	1.0764	0.586728			Contig1696	Schistosoma mansoni clone OC8 transposon LTR-retrotransposon Boudicca, partial sequence
Contig1698_217			acylphosphatasemuscle type	0.996033	P	0.23939	P	0.674806	P	0.592349	P	2.81886	2.47441	0.377838	0.354753	0.404136	Contig1698	Homo sapiens 3 BAC CTD-2017P13 (Cal Tech Human BAC Library D) complete sequence / SJCHGC02749
Contig1698_581			acylphosphatasemuscle type	0.993652	P	0.305815	P	0.524306	P	0.53492	P	1.71445	1.74916	0.577432	0.583276	0.571703	Contig1698	Homo sapiens 3 BAC CTD-2017P13 (Cal Tech Human BAC Library D) complete sequence / SJCHGC02749
Contig17_376			N/A	0.856169	A	0.351639	A	0.47545	A	0.398736	A	1.3521	1.13393	0.804496			Contig17	Tanichthys albonubes Tc1-like transposon DNA, transposase gene, complete cds / mismatch repair protein pms1 homologue, putative [Plasmodiumfalciparum 3D7]
Contig17_416			N/A	0.99973	A	1.04293	A	1.04622	A	1.06797	A	1.00316	1.02401	0.986599			Contig17	Tanichthys albonubes Tc1-like transposon DNA, transposase gene, complete cds / mismatch repair protein pms1 homologue, putative [Plasmodiumfalciparum 3D7]
Contig1700_559			egf-like protein	0.999403	P	0.205912	P	0.181273	P	0.0926107	A	0.880341	0.449758	1.50365			Contig1700	Mouse DNA sequence from clone RP23-419G21 on chromosome 2, complete sequence / SJCHGC04639
Contig1700_599			egf-like protein	0.995369	P	0.24267	P	0.210573	P	0.0974174	P,A	0.867734	0.40144	1.57583	1.15243	2.49103	Contig1700	Mouse DNA sequence from clone RP23-419G21 on chromosome 2, complete sequence / SJCHGC04639
Contig1701_606			N/A	0.999679	A	1.04196	A	1.03452	A	1.80914	A	0.992864	1.73629	0.732827			Contig1701	Homo sapiens 3 BAC RP11-131O20 (Roswell Park Cancer Institute Human BAC Library) complete sequence / hypothetical protein [Plasmodium falciparum 3D7]
Contig1701_646			N/A	0.942885	A	0.733361	A	0.696964	A	0.733	A	0.95037	0.999508	1.02571			Contig1701	Homo sapiens 3 BAC RP11-131O20 (Roswell Park Cancer Institute Human BAC Library) complete sequence / hypothetical protein [Plasmodium falciparum 3D7]
Contig1703_340			N/A	0.979298	A	0.30723	A	0.392162	A	0.318217	A	1.27644	1.03576	0.864975			Contig1703	Xenopus laevis cDNA clone IMAGE:6873137, partial cds
Contig1703_439			N/A	0.975601	P,A	0.257236	A	0.418905	A	0.395927	A	1.62849	1.53916	0.631383			Contig1703	Xenopus laevis cDNA clone IMAGE:6873137, partial cds
Contig1704_490			mothers against decapentaplegic homolog 3b	0.993295	P	0.235394	P	1.52574	P	0.18273	P	6.48165	0.776274	0.275561	0.154282	1.28821	Contig1704	Schistosoma japonicum clone ZZD611 mRNA sequence / small GTPase, putative [Trypanosoma brucei]
Contig1704_586			mothers against decapentaplegic homolog 3b	0.999986	P	0.216548	P	1.81124	P	0.229879	P	8.36416	1.06156	0.212185	0.119558	0.942008	Contig1704	Schistosoma japonicum clone ZZD611 mRNA sequence / small GTPase, putative [Trypanosoma brucei]
Contig1707_391		Contig1707	sjchgc09815 protein [Schistosoma japonicum], hypothetical protein	0.999189	P	1.80178	P	0.042438	A	0.0424301	A	0.0235534	0.023549	42.4606			Contig1707	Mus musculus chromosome 1 clone RP23-109A19, complete sequence / SJCHGC09815
Contig1707_451		Contig1707	sjchgc09815 protein [Schistosoma japonicum], hypothetical protein	0.999374	P	1.79616	P	0.060009	A	0.0642789	A	0.0334097	0.0357869	28.9032			Contig1707	Mus musculus chromosome 1 clone RP23-109A19, complete sequence / SJCHGC09815
Contig171_699			sjchgc09815 protein cg1168-isoform a	0.994254	P	0.115948	A	0.251117	P,A	0.232071	A	2.16577	2.00151	0.47993			Contig171	Homo sapiens BAC clone RP11-19B4 from 4, complete sequence / SJCHGC06219
Contig171_719			sjchgc09815 protein cg1168-isoform a	0.998919	A	0.963756	A	1.0275	A	1.24692	A	1.06615	1.29382	0.847471			Contig171	Homo sapiens BAC clone RP11-19B4 from 4, complete sequence / SJCHGC06219
Contig1710_510			N/A	0.992504	P	0.264627	A	0.534919	A	0.973179	P	2.0214	3.67754	0.350942			Contig1710	Homo sapiens chromosome 5 clone CTD-2351A8, complete sequence
Contig1710_617			N/A	0.985729	P	0.217146	A	0.365508	A	0.769584	P	1.68323	3.54408	0.382606			Contig1710	Homo sapiens chromosome 5 clone CTD-2351A8, complete sequence
Contig1711_478			gag-pol polyprotein	0.997428	P	0.182274	A	0.428825	P	0.288262	A	2.35263	1.58147	0.508375			Contig1711	Arabidopsis thaliana chromosome I BAC F28N24 genomic sequence, complete sequence / SJCHGC03096
Contig1711_650			gag-pol polyprotein	0.995622	P	0.253314	P	0.868471	P	0.42857	P	3.42844	1.69185	0.390603	0.291678	0.591068	Contig1711	Arabidopsis thaliana chromosome I BAC F28N24 genomic sequence, complete sequence / SJCHGC03096
Contig1712_1		Contig1712	similar to probable NADH-ubiquinone oxidoreductase 20 kDa su haloacid dehalogenase-like hydrolase family protein	0.986895	P	0.390362	A	0.646489	P	0.455854	A	1.65612	1.16777	0.708242			Contig1712	Homo sapiens BAC clone RP11-415L23 from 4, complete sequence / Hypothetical protein C53A3.2 [Caenorhabditis elegans]
Contig1712_624		Contig1712	similar to probable NADH-ubiquinone oxidoreductase 20 kDa su haloacid dehalogenase-like hydrolase family protein	0.995797	P	0.236116	P	0.761639	P	0.490893	P	3.2257	2.07903	0.377022	0.31001	0.480993	Contig1712	Homo sapiens BAC clone RP11-415L23 from 4, complete sequence / Hypothetical protein C53A3.2 [Caenorhabditis elegans]
Contig1713_517		Contig1713	haloacid dehalogenase-like hydrolase family protein	0.999337	P	0.139486	P	0.24396	P	0.86897	P	1.74899	6.22982	0.250664	0.571757	0.160518	Contig1713	Homo sapiens 3q BAC RP11-490H13 (Roswell Park Cancer Institute Human BAC Library) complete sequence
Contig1713_592		Contig1713	haloacid dehalogenase-like hydrolase family protein	0.996818	P	0.122364	P	0.148647	P	0.796771	P	1.21479	6.51148	0.258857	0.823187	0.153575	Contig1713	Homo sapiens 3q BAC RP11-490H13 (Roswell Park Cancer Institute Human BAC Library) complete sequence
Contig1717_597			ece1 protein	1	A	1.16627	A	1.04223	A	1.10441	A	0.893644	0.946962	1.0866			Contig1717	Homo sapiens 12 BAC RP11-157G21 (Roswell Park Cancer Institute Human BAC Library) complete sequence / SJCHGC04150
Contig1717_641			ece1 protein	0.960248	A	0.746349	A	0.716132	A	1.03479	A	0.959514	1.38646	0.852523			Contig1717	Homo sapiens 12 BAC RP11-157G21 (Roswell Park Cancer Institute Human BAC Library) complete sequence / SJCHGC04150
Contig1718_331			mgc115063 protein	0.999875	A	1.38267	A	1.43502	A	1.26987	A	1.03786	0.918417	1.02235			Contig1718	Caenorhabditis elegans ATP-binding cassette sub-family D member 4 like (75.0 kD) (5P133), mRNA / DNaJ domain (prokaryotic heat shock protein) family member (dnj-2) [Caenorhabditis elegans] sp|Q17433|DNJ2_CAEEL DnaJ homolog dnj-2 precursor (DnaJ domain protein 2)
Contig1718_421			mgc115063 protein	0.968055	A	0.770747	A	0.78844	A	0.794276	A	1.02296	1.03053	0.973955			Contig1718	Caenorhabditis elegans ATP-binding cassette sub-family D member 4 like (75.0 kD) (5P133), mRNA / DNaJ domain (prokaryotic heat shock protein) family member (dnj-2) [Caenorhabditis elegans] sp|Q17433|DNJ2_CAEEL DnaJ homolog dnj-2 precursor (DnaJ domain protein 2)
Contig1719_574			N/A	0.881479	A	0.560395	A	0.557674	A	0.583185	A	0.995143	1.04067	0.98241			Contig1719	Human DNA sequence from clone RP11-239F3 on chromosome 1, completesequence
Contig1719_624			N/A	0.999471	A	0.408525	A	0.387123	A	0.386369	A	0.947611	0.945767	1.05631			Contig1719	Human DNA sequence from clone RP11-239F3 on chromosome 1, completesequence
Contig172_413		Contig172	sjchgc07015 protein [Schistosoma japonicum], similar to Hypothetical protein CBG05930(Caenorhabditis briggsae)	0.993211	P	0.205289	P	1.06792	P	0.383278	P	5.20204	1.86702	0.282923	0.192232	0.535613	Contig172	Human DNA sequence from clone RP11-23J9 on chromosome 9, complete sequence / SJCHGC07015
Contig172_453		Contig172	sjchgc07015 protein [Schistosoma japonicum], similar to Hypothetical protein CBG05930(Caenorhabditis briggsae)	0.995392	P	0.174896	P	1.22345	P	0.355226	P	6.9953	2.03106	0.221573	0.142953	0.492353	Contig172	Human DNA sequence from clone RP11-23J9 on chromosome 9, complete sequence / SJCHGC07015
Contig1720_273			sjchgc07015 protein	0.999968	A	1.07711	A	1.05334	A	1.07695	A	0.977932	0.999855	1.01123			Contig1720	Schistosoma japonicum clone ZZD1203 mRNA sequence
Contig1720_417			sjchgc07015 protein	0.999998	P	0.271139	P	0.914832	P	0.626945	P	3.37404	2.31227	0.351722	0.296381	0.432476	Contig1720	Schistosoma japonicum clone ZZD1203 mRNA sequence
Contig1721_1			sjchgc06242 protein [Schistosoma japonicum], hypothetical protein	0.999954	A	1.05234	A	1.04661	A	1.03877	A	0.994547	0.9871	1.00926			Contig1721	Schistosoma japonicum clone ZZZ488 mRNA sequence / SJCHGC06242
Contig1721_668			sjchgc06242 protein [Schistosoma japonicum], hypothetical protein	0.999966	A	1.05036	A	1.05216	A	1.08165	A	1.00172	1.02979	0.984491			Contig1721	Schistosoma japonicum clone ZZZ488 mRNA sequence / SJCHGC06242
Contig1722_46			N/A	0.999862	P	0.194614	P	0.918423	P	0.428913	P	4.7192	2.20392	0.288887	0.2119	0.453737	Contig1722	Zebrafish DNA sequence from clone DKEYP-96F6 in linkage group 18, complete sequence
Contig1722_47			N/A	0.995135	P	0.207116	P	0.931456	P	0.458628	P	4.49727	2.21436	0.29799	0.222357	0.451598	Contig1722	Zebrafish DNA sequence from clone DKEYP-96F6 in linkage group 18, complete sequence
Contig1723_366			similar to NM_058941 C43E11 [Schistosoma japonicum] protein kinase c	0.994862	P	0.247716	A	0.396139	A	0.935719	P	1.59916	3.77738	0.371986			Contig1723	Homo sapiens chromosome 10 clone RP11-432B10, complete sequence
Contig1723_482			similar to NM_058941 C43E11 [Schistosoma japonicum] protein kinase c	0.999935	P	0.273813	P	0.298798	P	1.08716	P	1.09125	3.97044	0.395125	0.916383	0.251861	Contig1723	Homo sapiens chromosome 10 clone RP11-432B10, complete sequence
Contig1727_203			protein kinase c	1	A	1.07637	A	2.71438	A	1.90079	A	2.52179	1.76593	0.466449			Contig1727	Homo sapiens chromosome 5 clone XXfos-84059E8, complete sequence
Contig1727_470			protein kinase c	0.997808	P	0.308988	A	1.05845	P	0.56938	P,A	3.42554	1.84272	0.379632			Contig1727	Homo sapiens chromosome 5 clone XXfos-84059E8, complete sequence
Contig1728_504			N/A	0.986998	A	0.536407	A	0.855155	A	0.546572	A	1.59423	1.01895	0.765351			Contig1728	Human DNA sequence from clone RP11-417O11 on chromosome 10, completesequence
Contig1728_546			N/A	0.999737	A	1.05156	A	1.49241	A	1.08127	A	1.41923	1.02825	0.817167			Contig1728	Human DNA sequence from clone RP11-417O11 on chromosome 10, completesequence
Contig1729_397			reverse transcriptase	0.999866	A	0.247422	A	0.573228	A	0.325835	A	2.3168	1.31692	0.5504			Contig1729	Schistosoma japonicum retrotransposon SjR2 polyprotein gene, completecds
Contig1729_437			reverse transcriptase	0.887819	A	0.742853	A	0.578261	A	0.564488	A	0.778433	0.759892	1.30012			Contig1729	Schistosoma japonicum retrotransposon SjR2 polyprotein gene, completecds
Contig173_752			arp2 actin-related protein 2 homolog	0.999969	A	1.04392	A	1.0472	A	1.06863	A	1.00315	1.02367	0.98677			Contig173	Homo sapiens BAC clone RP11-105N14 from 2, complete sequence / SJCHGC06362
Contig173_806			arp2 actin-related protein 2 homolog	0.999719	A	1.05483	A	1.05362	A	1.43491	A	0.998855	1.36033	0.847751			Contig173	Homo sapiens BAC clone RP11-105N14 from 2, complete sequence / SJCHGC06362
Contig1730_302			N/A	0.993035	P	0.256235	A	0.943509	P	0.567766	P,A	3.6822	2.2158	0.339098			Contig1730	Human chromosome 14 DNA sequence BAC R-313C4 of library RPCI-11 from chromosome 14 of Homo sapiens (Human), complete sequence / conserved hypothetical protein [Staphylococcus saprophyticus subsp. saprophyticus ATCC 15305]
Contig1730_415			N/A	0.986102	P	0.190517	P	1.01106	P	0.502636	P	5.30691	2.63828	0.251725	0.188433	0.379036	Contig1730	Human chromosome 14 DNA sequence BAC R-313C4 of library RPCI-11 from chromosome 14 of Homo sapiens (Human), complete sequence / conserved hypothetical protein [Staphylococcus saprophyticus subsp. saprophyticus ATCC 15305]
Contig1731_1		Contig1731	SJCHGC05023 protein [Schistosoma japonicum] cyclin b1 interacting protein 1	0.995996	A	0.750651	A	3.77725	P	0.452741	A	5.03196	0.603131	0.354919			Contig1731	Mouse DNA sequence from clone RP23-289P8 on chromosome X, complete sequence / SJCHGC04652
Contig1731_376		Contig1731	SJCHGC05023 protein [Schistosoma japonicum] cyclin b1 interacting protein 1	0.993235	P	0.0755273	A	6.72622	P	0.0864028	A	89.0568	1.14399	0.0221728			Contig1731	Mouse DNA sequence from clone RP23-289P8 on chromosome X, complete sequence / SJCHGC04652
Contig1734_23			cyclin b1 interacting protein 1 mitochondrial fission 1 protein (fis1 homolog)(tetratricopeptide repeat protein 11) (tpr repeat protein 11)	0.971379	A	0.809573	A	0.885291	A	0.67337	A	1.09353	0.831759	1.03881			Contig1734	Homo sapiens chromosome 11, clone RP11-452G18, complete sequence / SJCHGC02093
Contig1734_305			cyclin b1 interacting protein 1 mitochondrial fission 1 protein (fis1 homolog)(tetratricopeptide repeat protein 11) (tpr repeat protein 11)	0.999255	P	0.313083	P	1.76389	P	0.728297	P	5.63393	2.32621	0.251252	0.177496	0.429883	Contig1734	Homo sapiens chromosome 11, clone RP11-452G18, complete sequence / SJCHGC02093
Contig1736_419		Contig1736	SJCHGC01319 protein [Schistosoma japonicum]	0.999357	P	0.161734	P,A	4.12809	P	0.513159	P	25.524	3.17286	0.069694	0.0391788	0.315173	Contig1736	Mus musculus chromosome 6 clone RP23-12A18, complete sequence / SJCHGC02607
Contig1736_459		Contig1736	SJCHGC01319 protein [Schistosoma japonicum]	0.994487	P	0.145881	P	4.23433	P	0.503272	P	29.0259	3.44988	0.0615843	0.0344519	0.289865	Contig1736	Mus musculus chromosome 6 clone RP23-12A18, complete sequence / SJCHGC02607
Contig1737_431		Contig1737	sjchgc02607 protein	0.577027	M,A	0.201274	A	0.232071	A	0.202864	A	1.15301	1.0079	0.925538			Contig1737	Schistosoma japonicum clone ZZD1358 mRNA sequence
Contig1737_477		Contig1737	sjchgc02607 protein	0.994518	P	0.36692	P	0.755548	P	0.588071	P	2.05916	1.60272	0.546167	0.485635	0.623938	Contig1737	Schistosoma japonicum clone ZZD1358 mRNA sequence
Contig1738_184			N/A	0.99996	P	0.521832	P,A	0.494885	A	0.339876	A	0.948361	0.651313	1.25025			Contig1738	Homo sapiens 12 BAC RP11-515A6 (Roswell Park Cancer Institute Human BACLibrary) complete sequence
Contig1738_224			N/A	0.985137	A	0.636695	A	0.57443	A	0.590446	A	0.902206	0.927361	1.09315			Contig1738	Homo sapiens 12 BAC RP11-515A6 (Roswell Park Cancer Institute Human BACLibrary) complete sequence
Contig1739_161			sjchgc01507 protein [Schistosoma japonicum], hypothetical protein	0.934455	A	0.561145	A	0.816816	A	0.838105	A	1.45563	1.49356	0.678153			Contig1739	Homo sapiens BAC clone RP11-520A8 from 7, complete sequence / SJCHGC01507
Contig1739_527			sjchgc01507 protein [Schistosoma japonicum], hypothetical protein	0.999919	A	104.572	M,A	1.03652	A	1.04164	A	0.009912	0.00996093	100.639			Contig1739	Homo sapiens BAC clone RP11-520A8 from 7, complete sequence / SJCHGC01507
Contig174_810			secretory carrier membrane protein 3	0.999922	A	1.08664	A	1.05096	A	1.08059	A	0.967165	0.994437	1.01957			Contig174	Coffea arabica microsatellite DNA, clone 104-6CTG / SJCHGC02332
Contig174_850			secretory carrier membrane protein 3	0.999991	A	1.10727	A	1.04146	A	1.12085	A	0.94057	1.01227	1.02415			Contig174	Coffea arabica microsatellite DNA, clone 104-6CTG / SJCHGC02332
Contig1740_300			N/A	0.995867	P	0.0117407	A	0.0399666	P	0.0463186	P	3.4041	3.94512	0.272138			Contig1740	Homo sapiens chromosome 18, clone RP11-325K19, complete sequence
Contig1740_441			N/A	0.996199	P	0.01	A	0.01	A	0.0266075	P	1	2.66075	0.546336			Contig1740	Homo sapiens chromosome 18, clone RP11-325K19, complete sequence
Contig1741_431			cg33528-isoform c	0.973517	P,A	0.191025	A	0.191117	A	0.190235	A	1.00048	0.995863	1.00183			Contig1741	Sulfoloref BUs solfataricus section 72 of 272 of the complete genome / SJCHGC03046
Contig1741_479			cg33528-isoform c	0.999956	A	1.4972	A	1.0327	A	1.11354	A	0.689756	0.743749	1.39518			Contig1741	Sulfoloref BUs solfataricus section 72 of 272 of the complete genome / SJCHGC03046
Contig1743_360		Contig1743	protein	0.996805	P	0.220611	P	0.469901	P	0.35888	P	2.13	1.62676	0.532374	0.469484	0.614721	Contig1743	Homo sapiens chromosome 16 clone RP11-410N2, complete sequence / SJCHGC03078
Contig1743_445		Contig1743	protein	0.999177	A	0.417868	A	0.490761	A	0.301883	A	1.17444	0.722436	1.05436			Contig1743	Homo sapiens chromosome 16 clone RP11-410N2, complete sequence / SJCHGC03078
Contig1744_351			protein SJCHGC06377 protein [Schistosoma japonicum] sjchgc09144 protein [Schistosoma japonicum], similar to polyprotein(Schistosoma japonicum)	0.98463	P,A	0.333527	A	0.488505	A	0.68676	A	1.46467	2.05908	0.567577			Contig1744	Mouse DNA sequence from clone RP23-460G5 on chromosome 11, complete sequence
Contig1744_411			protein SJCHGC06377 protein [Schistosoma japonicum] sjchgc09144 protein [Schistosoma japonicum], similar to polyprotein(Schistosoma japonicum)	0.989762	P	0.155066	A	0.294224	A	0.348768	A	1.89741	2.24915	0.482327			Contig1744	Mouse DNA sequence from clone RP23-460G5 on chromosome 11, complete sequence
Contig1745_17		Contig1745	N/A	0.99484	P	0.133288	P	0.80751	P	0.410445	P	6.05838	3.07938	0.218872	0.165061	0.32474	Contig1745	Homo sapiens chromosome 1 clone RP5-1033H14, complete sequence / hypothetical protein DEHA0C12749g [Debaryomyces hansenii CBS767]
Contig1745_433		Contig1745	N/A	0.995172	P	0.138009	P	0.98948	P	0.425223	P	7.1697	3.08113	0.195106	0.139476	0.324556	Contig1745	Homo sapiens chromosome 1 clone RP5-1033H14, complete sequence / hypothetical protein DEHA0C12749g [Debaryomyces hansenii CBS767]
Contig1747_406			brca2 and cdkn1a-interacting protein isoform bccipbeta	0.983053	P	0.389006	P	0.319409	P	0.437604	P	0.821089	1.12493	1.02774	1.21789	0.888947	Contig1747	Caenorhabditis elegans cosmid C28D4, complete sequence / SJCHGC03562
Contig1747_477			brca2 and cdkn1a-interacting protein isoform bccipbeta	0.998017	P	0.398681	P	0.315851	P,A	0.346621	P	0.792241	0.869421	1.20361	1.26224	1.15019	Contig1747	Caenorhabditis elegans cosmid C28D4, complete sequence / SJCHGC03562
Contig1748_459		Contig1748	sjchgc01544 protein>gb|AAP05948.1| similar to GenBank Accession Number U54587 unknown in Schistosoma mansoni [Schistosoma japonicum]	0.999784	P	1.49883	P	0.0683491	A	0.0403462	A	0.0456016	0.0269185	27.5786			Contig1748	Schistosoma japonicum clone ZZD260 mRNA sequence
Contig1748_499		Contig1748	sjchgc01544 protein>gb|AAP05948.1| similar to GenBank Accession Number U54587 unknown in Schistosoma mansoni [Schistosoma japonicum]	0.997334	P	1.74137	P	0.01	A	0.01	A	0.00574261	0.00574261	174.137			Contig1748	Schistosoma japonicum clone ZZD260 mRNA sequence
Contig1749_16			sjchgc01544 protein	0.996912	P	0.142958	A	0.553194	P,A	0.262685	A	3.86964	1.8375	0.350438			Contig1749	Homo sapiens BAC clone RP11-115I3 from 4, complete sequence
Contig1749_408			sjchgc01544 protein	0.997431	P	0.291937	P	1.31149	P	0.465567	P	4.49238	1.59475	0.328562	0.222599	0.627056	Contig1749	Homo sapiens BAC clone RP11-115I3 from 4, complete sequence
Contig175_670			tfiih and nucleotide excision repair factor 3 complexes subunit	0.993559	P	0.180191	A	0.980478	P	0.487803	P	5.44134	2.70715	0.245444			Contig175	Mus musculus chromosome 6 clone RP24-457L7, complete sequence / SJCHGC05044
Contig175_710			tfiih and nucleotide excision repair factor 3 complexes subunit	0.999718	A	1.01908	A	1.01163	A	1.31889	A	0.992689	1.2942	0.874552			Contig175	Mus musculus chromosome 6 clone RP24-457L7, complete sequence / SJCHGC05044
Contig1750_396			sjchgc02948 protein [Schistosoma japonicum], hypothetical protein	0.893022	A	0.550786	A	0.661481	A	0.562186	A	1.20098	1.0207	0.900222			Contig1750	Schistosoma japonicum clone ZZD849 mRNA sequence / SJCHGC02948
Contig1750_436			sjchgc02948 protein [Schistosoma japonicum], hypothetical protein	0.999818	A	1.02077	A	1.01182	A	1.02449	A	0.991234	1.00365	1.00256			Contig1750	Schistosoma japonicum clone ZZD849 mRNA sequence / SJCHGC02948
Contig176_36			sjchgc02889 protein [Schistosoma japonicum], hypothetical protein containing siganl peptide	0.999486	P	0.328376	A	1.05421	P	0.358239	A	3.21037	1.09094	0.464974			Contig176	Chlorobium tepidum TLS section 97 of 194 of the complete genome / SJCHGC02889
Contig176_436			sjchgc02889 protein [Schistosoma japonicum], hypothetical protein containing siganl peptide	0.999981	A	1.10485	A	1.56462	A	1.10614	A	1.41614	1.00117	0.827366			Contig176	Chlorobium tepidum TLS section 97 of 194 of the complete genome / SJCHGC02889
Contig1764_459		Contig1764	N/A	0.998815	P	2.37281	P	0.0160815	A	0.0132129	A	0.00677738	0.00556844	161.998			Contig1764	Human DNA sequence from clone RP13-221M14 on chromosome 1, complete sequence / conserved hypothetical membrane-spanning protein [Methanosphaera stadtmanae DSM 3091]
Contig1764_512		Contig1764	N/A	0.989149	P	2.49118	P	0.0492118	A	0.0484664	A	0.0197544	0.0194552	51.0079			Contig1764	Human DNA sequence from clone RP13-221M14 on chromosome 1, complete sequence / conserved hypothetical membrane-spanning protein [Methanosphaera stadtmanae DSM 3091]
Contig1765_483		Contig1765	sjchgc01390 proteinhis-tagged cytosolic leucine aminopeptidase [Schistosoma japonicum]	0.997563	P	1.77484	P	0.53809	A	0.16033	A	0.303176	0.0903349	5.08245			Contig1765	Schistosoma japonicum cytosol aminopeptidase-like protein mRNA, partial cds / SJCHGC01390
Contig1765_493		Contig1765	sjchgc01390 proteinhis-tagged cytosolic leucine aminopeptidase [Schistosoma japonicum]	0.98199	P,A	2.11769	P	0.514646	A	0.215022	A	0.243023	0.101536	5.80452			Contig1765	Schistosoma japonicum cytosol aminopeptidase-like protein mRNA, partial cds / SJCHGC01390
Contig1766_433		Contig1766	sjchgc01390 protein	0.992805	P	0.140454	P,A	2.47253	P	0.276854	P,A	17.6039	1.97114	0.102171	0.0568055	0.50732	Contig1766	Homo sapiens SE2-5T2 protein mRNA, complete cds / protein p23 [Borrelia burgdorferi B31]
Contig1766_473		Contig1766	sjchgc01390 protein	0.970908	P	0.107291	A	1.94292	P	0.193329	P,A	18.1089	1.80192	0.100448			Contig1766	Homo sapiens SE2-5T2 protein mRNA, complete cds / protein p23 [Borrelia burgdorferi B31]
Contig1767_291			N/A	0.993417	P,A	0.220675	A	0.703462	A	0.257396	A	3.18777	1.1664	0.45933			Contig1767	Schistosoma mansoni clone Sm7 satellite sequence / SJCHGC09721
Contig1767_489			N/A	0.99993	A	1.06729	A	1.04454	A	1.05852	A	0.978682	0.991784	1.01499			Contig1767	Schistosoma mansoni clone Sm7 satellite sequence / SJCHGC09721
Contig1769_272			sjchgc02023 protein [Schistosoma japonicum], similar to AAP06079-hypothetical protein(Schistosoma japonicum)	0.998353	P	0.21188	A	0.347033	P,A	0.301422	A	1.63788	1.42261	0.653492			Contig1769	Schistosoma japonicum clone ZZD123 mRNA sequence / SJCHGC02023
Contig1769_467			sjchgc02023 protein [Schistosoma japonicum], similar to AAP06079-hypothetical protein(Schistosoma japonicum)	0.995038	P	0.287223	P,A	0.964036	P	0.5941	P	3.35641	2.06843	0.368675	0.297938	0.483459	Contig1769	Schistosoma japonicum clone ZZD123 mRNA sequence / SJCHGC02023
Contig177_713			similar to NM_057948 ER lumen protein retaining receptor 2 i sjchgc09757 protein [Schistosoma japonicum], hypothetical protein	0.996871	A	0.950135	A	0.968349	A	0.977538	A	1.01917	1.02884	0.976557			Contig177	Homo sapiens chromosome 10 clone RP11-573I11, complete sequence / SJCHGC09757
Contig177_833			similar to NM_057948 ER lumen protein retaining receptor 2 i sjchgc09757 protein [Schistosoma japonicum], hypothetical protein	0.999971	A	1.06017	A	1.0285	A	1.24926	A	0.970124	1.17835	0.930891			Contig177	Homo sapiens chromosome 10 clone RP11-573I11, complete sequence / SJCHGC09757
Contig1771_658			N/A	0.999502	A	1.01165	A	1.01172	A	1.05563	A	1.00007	1.04347	0.978696			Contig1771	Schistosoma japonicum retrotransposon Gulliver clone M22A, partial sequence
Contig1771_756			N/A	0.994818	P	0.490258	P,A	0.736932	P	0.602014	P,A	1.50315	1.22795	0.732305	0.665269	0.814363	Contig1771	Schistosoma japonicum retrotransposon Gulliver clone M22A, partial sequence
Contig1772_468			nhp2 non-histone chromosome protein 2-like 1	0.995338	P	0.11235	A	0.701965	P	0.605395	P,A	6.24803	5.38848	0.171873			Contig1772	Zea mays CL9121_1 mRNA sequence / SJCHGC09523
Contig1772_488			nhp2 non-histone chromosome protein 2-like 1	0.989553	P,A	0.197143	A	0.553899	A	0.453552	P,A	2.80963	2.30062	0.39137			Contig1772	Zea mays CL9121_1 mRNA sequence / SJCHGC09523
Contig1773_538			N/A	0.891494	A	0.561377	A	0.682205	A	0.593643	A	1.21523	1.05748	0.880006			Contig1773	Bacteroides thetaiotaomicron VPI-5482, section 11 of 21 of the completegenome
Contig1773_578			N/A	0.999443	A	0.244101	A	0.810339	A	0.255803	A	3.31968	1.04794	0.457915			Contig1773	Bacteroides thetaiotaomicron VPI-5482, section 11 of 21 of the completegenome
Contig1774_227			N/A	0.999989	A	1.07121	A	1.38331	A	1.0593	A	1.29135	0.988881	0.877103			Contig1774	Homo sapiens chromosome 15 clone RP11-348P16 map 15q21.3, completesequence / hypothetical protein GK1841 [Geobacillus kaustophilus HTA426]
Contig1774_268			N/A	0.999245	P	0.180945	A	0.641599	A	0.380551	A	3.54582	2.10313	0.354048			Contig1774	Homo sapiens chromosome 15 clone RP11-348P16 map 15q21.3, completesequence / hypothetical protein GK1841 [Geobacillus kaustophilus HTA426]
Contig1775_32			N/A	0.881768	A	0.465754	A	0.629999	A	0.346471	A	1.35264	0.743892	0.953956			Contig1775	Oryza sativa (japonica cultivar-group) genomic DNA, chromosome 1, PACclone:P0022F10
Contig1775_42			N/A	0.999316	A	1.08849	A	1.05145	A	1.04859	A	0.965967	0.963345	1.03664			Contig1775	Oryza sativa (japonica cultivar-group) genomic DNA, chromosome 1, PACclone:P0022F10
Contig1776_1			sjchgc02261 protein [Schistosoma japonicum], similar to tetraspanin TE736(Schistosoma japonicum)	0.999443	A	1.50837	A	1.05279	A	1.04936	A	0.697967	0.695693	1.43507			Contig1776	Homo sapiens PAC clone RP6-52J4 from Xq23, complete sequence / SJCHGC02261
Contig1776_705			sjchgc02261 protein [Schistosoma japonicum], similar to tetraspanin TE736(Schistosoma japonicum)	0.969182	A	2.07004	A	0.781935	A	1.06123	A	0.377739	0.51266	2.24618			Contig1776	Homo sapiens PAC clone RP6-52J4 from Xq23, complete sequence / SJCHGC02261
Contig1777_559			sjchgc09722 protein [Schistosoma japonicum], similar to XP_341506-similar to faciogenital dysplasia protein 3 (Rattus norvegicus)	0.999989	A	2.24817	A	1.58849	A	1.31375	A	0.706569	0.584361	1.54927			Contig1777	Pasteurella haemolytica plpA, plpB, plpC genes, complete cdss / SJCHGC09722
Contig1777_602			sjchgc09722 protein [Schistosoma japonicum], similar to XP_341506-similar to faciogenital dysplasia protein 3 (Rattus norvegicus)	0.99992	A	1.10694	A	1.01933	A	1.06873	A	0.920854	0.965482	1.06026			Contig1777	Pasteurella haemolytica plpA, plpB, plpC genes, complete cdss / SJCHGC09722
Contig178_592			N/A	0.999733	A	1.03394	A	1.56006	A	1.04979	A	1.50885	1.01534	0.792334			Contig178	S.japonicum 8C gene encoding an immunogenic miracidial antigen, 3 end, clone 8C / hypothetical protein SYNW0457 [Synechococcus sp. WH 8102]
Contig178_687			N/A	0.608351	P,A	0.1063	A	0.198546	A	0.14061	A	1.86779	1.32276	0.626852			Contig178	S.japonicum 8C gene encoding an immunogenic miracidial antigen, 3 end, clone 8C / hypothetical protein SYNW0457 [Synechococcus sp. WH 8102]
Contig1781_1			f-box only protein 8	0.99901	P	0.47621	A	0.290233	A	0.282672	A	0.609464	0.593586	1.66244			Contig1781	Schistosoma japonicum clone ZZZ483 mRNA sequence
Contig1781_116			f-box only protein 8	0.994436	P	0.304823	P,A	0.704285	P	0.605047	P	2.31048	1.98491	0.465616	0.432811	0.5038	Contig1781	Schistosoma japonicum clone ZZZ483 mRNA sequence
Contig1782_484			hypothetical protein [Schistosoma sp. CT-2002] ubiquitin-conjugating enzyme e2b	0.995872	P	0.239555	P	1.05602	P	0.388701	P	4.40828	1.6226	0.331627	0.226846	0.616295	Contig1782	Saccharomyces castellii strain NRRL Y-12630 mitochondrion, complete genome / SJCHGC06418
Contig1782_584			hypothetical protein [Schistosoma sp. CT-2002] ubiquitin-conjugating enzyme e2b	0.999839	A	1.07115	A	1.08672	A	1.07435	A	1.01454	1.00299	0.991313			Contig1782	Saccharomyces castellii strain NRRL Y-12630 mitochondrion, complete genome / SJCHGC06418
Contig1785_332		Contig1785	aurine nucleoside phosphorylase	0.992196	P	0.139317	P	0.184357	P	0.994792	P	1.32329	7.14049	0.236301	0.75569	0.140046	Contig1785	Schistosoma mansoni purine-nucleoside phosphorylase mRNA, complete cds / SJCHGC05230
Contig1785_599		Contig1785	aurine nucleoside phosphorylase	0.870043	A	0.552487	A	0.517262	A	0.536306	A	0.936244	0.970713	1.04879			Contig1785	Schistosoma mansoni purine-nucleoside phosphorylase mRNA, complete cds / SJCHGC05230
Contig1786_604			aurine nucleoside phosphorylase from calf spleen kazal-type serine peptidase inhibitor domain 1	0.968322	A	1.5722	A	1.99454	A	0.649779	A	1.26863	0.413293	1.18911			Contig1786	Schistosoma japonicum clone ZZD204 mRNA sequence
Contig1786_745			aurine nucleoside phosphorylase from calf spleen kazal-type serine peptidase inhibitor domain 1	0.97173	A	0.584282	A	0.618329	A	0.496215	A	1.05827	0.849273	1.04847			Contig1786	Schistosoma japonicum clone ZZD204 mRNA sequence
Contig1787_1			transmembrane protein 41b	0.86178	P,A	0.187071	A	0.227403	A	0.133422	A	1.2156	0.713217	1.03691			Contig1787	Caenorhabditis elegans cosmid F15A4, complete sequence / SJCHGC01717
Contig1787_298			transmembrane protein 41b	0.997633	P	0.283364	P	0.804805	P	0.248441	P	2.84018	0.876758	0.538077	0.35209	1.14057	Contig1787	Caenorhabditis elegans cosmid F15A4, complete sequence / SJCHGC01717
Contig1788_617			SJCHGC02500 protein [Schistosoma japonicum] 4-nitrophenylphosphatase	0.999903	A	1.01737	A	1.02841	A	1.01938	A	1.01085	1.00197	0.993631			Contig1788	Homo sapiens chromosome 16 clone RP11-23O7, complete sequence / Hypothetical protein C53A3.2 [Caenorhabditis elegans]
Contig1788_701			SJCHGC02500 protein [Schistosoma japonicum] 4-nitrophenylphosphatase	0.999876	A	1.01688	A	1.03795	A	1.04703	A	1.02072	1.02965	0.975431			Contig1788	Homo sapiens chromosome 16 clone RP11-23O7, complete sequence / Hypothetical protein C53A3.2 [Caenorhabditis elegans]
Contig179_760			N/A	0.999999	A	1.03645	A	1.40085	A	1.05142	A	1.35158	1.01445	0.845298			Contig179	Homo sapiens secretory carrier membrane protein (SCAMP1) mRNA,complete cds
Contig179_846			N/A	0.771012	P,A	1.05936	P,A	0.817838	P,A	0.463917	A	0.772013	0.437923	1.65298			Contig179	Homo sapiens secretory carrier membrane protein (SCAMP1) mRNA,complete cds
Contig1791_718			N/A	0.990949	A	0.44236	A	4.10885	P,A	2.73516	P,A	9.28847	6.1831	0.129269			Contig1791	Schistosoma japonicum clone ZZZ251 mRNA sequence
Contig1791_763			N/A	0.999926	A	1.00651	A	1.03124	A	1.08238	A	1.02457	1.07538	0.952402			Contig1791	Schistosoma japonicum clone ZZZ251 mRNA sequence
Contig1792_399			N/A	0.988729	P	0.495433	P	0.436605	P	0.804966	P	0.881259	1.62477	0.798075	1.13474	0.615471	Contig1792	Schistosoma japonicum retrotransposon Gulliver clone M22A, partial sequence
Contig1792_502			N/A	0.980816	A	0.417181	A	0.792776	A	0.832103	A	1.90031	1.99458	0.513492			Contig1792	Schistosoma japonicum retrotransposon Gulliver clone M22A, partial sequence
Contig1793_443			N/A	0.999977	A	1.14173	A	1.58247	A	1.08769	A	1.38603	0.952672	0.855173			Contig1793	Schistosoma mansoni calponin homolog mRNA, complete cds
Contig1793_483			N/A	0.999483	A	1.09616	A	1.0572	A	1.05452	A	0.964454	0.962012	1.03817			Contig1793	Schistosoma mansoni calponin homolog mRNA, complete cds
Contig1794_641			c18orf55 protein	0.997895	P	0.190678	P	0.751013	P	0.286656	P	3.93865	1.50336	0.367512	0.253894	0.665179	Contig1794	Zebrafish DNA sequence from clone DKEY-151P17 in linkage group 18,complete sequence
Contig1794_685			c18orf55 protein	0.99947	P	0.18906	A	0.824321	P	0.591434	A	4.36011	3.12829	0.26708			Contig1794	Zebrafish DNA sequence from clone DKEY-151P17 in linkage group 18,complete sequence
Contig1795_428			endonuclease-reverse transcriptase	0.998038	P	0.171409	P,A	0.561906	P	0.378731	P	3.27815	2.20951	0.364454	0.30505	0.452588	Contig1795	Schistosoma japonicum clone T1A non-LTR retrotransposon SjR2-like, partial sequence
Contig1795_513			endonuclease-reverse transcriptase	0.999877	A	1.06189	A	1.05218	A	1.0527	A	0.990855	0.991346	1.00898			Contig1795	Schistosoma japonicum clone T1A non-LTR retrotransposon SjR2-like, partial sequence
Contig1796_447			sjchgc06435 protein [Schistosoma japonicum], similar to CG12848-PA(Drosophila virilis)	0.996205	P	0.310567	P	1.30082	P	0.635826	P	4.18855	2.04731	0.320726	0.238746	0.488446	Contig1796	Mouse DNA sequence from clone RP23-32K12 on chromosome 4, completesequence / SJCHGC06435
Contig1796_487			sjchgc06435 protein [Schistosoma japonicum], similar to CG12848-PA(Drosophila virilis)	0.994971	P	0.328848	P	1.3878	P	0.69831	P	4.22018	2.1235	0.315274	0.236957	0.47092	Contig1796	Mouse DNA sequence from clone RP23-32K12 on chromosome 4, completesequence / SJCHGC06435
Contig1797_521			SJCHGC05439 protein [Schistosoma japonicum]	0.993573	P	0.147914	P	1.43959	P	0.499517	P	9.73258	3.37707	0.152559	0.102748	0.296115	Contig1797	Schistosoma mansoni tryptophan hydroxylase (TPH) mRNA, complete cds / SJCHGC01235
Contig1797_657			SJCHGC05439 protein [Schistosoma japonicum]	0.99978	A	1.02663	A	1.04431	A	1.06179	A	1.01723	1.03425	0.974907			Contig1797	Schistosoma mansoni tryptophan hydroxylase (TPH) mRNA, complete cds / SJCHGC01235
Contig1798_586			tryptophan hydroxylase 2 sjchgc02155 protein [Schistosoma japonicum], similar to AAP06125-hypothetical protein(Schistosoma japonicum)	0.999996	A	1.04716	A	1.02983	A	1.03245	A	0.983446	0.985948	1.01554			Contig1798	Schistosoma japonicum clone ZZD1359 mRNA sequence
Contig1798_626			tryptophan hydroxylase 2 sjchgc02155 protein [Schistosoma japonicum], similar to AAP06125-hypothetical protein(Schistosoma japonicum)	0.999976	A	1.03771	A	1.04263	A	1.05752	A	1.00475	1.01909	0.988221			Contig1798	Schistosoma japonicum clone ZZD1359 mRNA sequence
Contig1799_628			sjchgc02601 protein [Schistosoma japonicum], hypothetical protein	0.999934	A	1.02434	A	1.03925	A	1.04943	A	1.01456	1.0245	0.980844			Contig1799	Homo sapiens chromosome 5 clone RP11-636F7, complete sequence / SJCHGC02601
Contig1799_725			sjchgc02601 protein [Schistosoma japonicum], hypothetical protein	0.999698	A	1.04289	A	1.14841	A	1.06932	A	1.10118	1.02534	0.940503			Contig1799	Homo sapiens chromosome 5 clone RP11-636F7, complete sequence / SJCHGC02601
Contig180_567			nuclear prelamin a recognition factor-like	0.957884	P,A	0.322096	A	0.700189	A	0.390687	A	2.17385	1.21295	0.590527			Contig180	Homo sapiens secretory carrier membrane protein (SCAMP1) mRNA,complete cds / SJCHGC02918
Contig180_624			nuclear prelamin a recognition factor-like	0.994386	A	0.940225	A	1.21747	A	1.09741	A	1.29487	1.16718	0.812331			Contig180	Homo sapiens secretory carrier membrane protein (SCAMP1) mRNA,complete cds / SJCHGC02918
Contig1800_645			nitrogen fixation gene 1	0.988466	P	0.172823	A	0.523335	A	0.448169	A	3.02816	2.59322	0.355784			Contig1800	Cowdria ruminantium clone 11hw hypothetical iron-sulfur cofactorsynthesis protein 1, hypothetical iron-sulfur cofactorsynthesis protein 2, and NIFU-like protein genes,complete cds
Contig1800_672			nitrogen fixation gene 1	0.995424	A	0.452772	A	0.534429	A	0.438279	A	1.18035	0.967991	0.930952			Contig1800	Cowdria ruminantium clone 11hw hypothetical iron-sulfur cofactorsynthesis protein 1, hypothetical iron-sulfur cofactorsynthesis protein 2, and NIFU-like protein genes,complete cds
Contig1801_140			sjchgc02949 protein [Schistosoma japonicum], similar to CAF98500-unnamed protein product(Tetraodon nigroviridis)	0.999926	A	1.09647	A	1.02109	A	1.06085	A	0.931258	0.967513	1.05331			Contig1801	Homo sapiens BAC clone RP11-415L23 from 4, complete sequence / SJCHGC02949
Contig1801_257			sjchgc02949 protein [Schistosoma japonicum], similar to CAF98500-unnamed protein product(Tetraodon nigroviridis)	0.920791	A	0.667434	A	0.848985	A	0.648699	A	1.27201	0.971931	0.891288			Contig1801	Homo sapiens BAC clone RP11-415L23 from 4, complete sequence / SJCHGC02949
Contig1802_660			sjchgc01479 protein [Schistosoma japonicum], similar to AAH76657-Unknown (protein for MGC:79546)(Xenopus tropicalis)	0.875134	P,A	0.480454	A	0.52191	A	0.441688	A	1.08628	0.919315	0.997208			Contig1802	Mouse DNA sequence from clone RP23-456B2 on chromosome 4, completesequence / SJCHGC01479
Contig1802_754			sjchgc01479 protein [Schistosoma japonicum], similar to AAH76657-Unknown (protein for MGC:79546)(Xenopus tropicalis)	0.999707	A	1.03388	A	1.0452	A	1.06473	A	1.01095	1.02984	0.980011			Contig1802	Mouse DNA sequence from clone RP23-456B2 on chromosome 4, completesequence / SJCHGC01479
Contig1803_594			sjchgc02186 protein [Schistosoma japonicum], similar to AAH74350-Unknown (protein for MGC:84197)(Xenopus laevis)	0.999799	A	1.04326	A	1.03902	A	1.06923	A	0.995942	1.02489	0.98969			Contig1803	Drosophila melanogaster chromosome 2L section 32 of 83 of the completesequence / SJCHGC02186
Contig1803_640			sjchgc02186 protein [Schistosoma japonicum], similar to AAH74350-Unknown (protein for MGC:84197)(Xenopus laevis)	0.999983	A	1.00487	A	1.02884	A	1.02711	A	1.02386	1.02214	0.977518			Contig1803	Drosophila melanogaster chromosome 2L section 32 of 83 of the completesequence / SJCHGC02186
Contig1806_583			N/A	0.994291	P	0.727467	P	0.723826	P	0.353161	P	0.994996	0.485467	1.35093	1.00503	2.05987	Contig1806	Schistosoma japonicum retrotransposon Gulliver clone M22A, partial sequence
Contig1806_691			N/A	0.995873	P	0.51641	P	0.770907	P	0.336326	P	1.49282	0.651277	0.932794	0.669874	1.53545	Contig1806	Schistosoma japonicum retrotransposon Gulliver clone M22A, partial sequence
Contig1807_540			N/A	0.938107	A	1.18252	A	0.668157	A	0.676071	A	0.565027	0.57172	1.75941			Contig1807	Mus musculus chromosome 6 clone RP23-356B13, complete sequence
Contig1807_620			N/A	0.999775	A	1.06086	A	1.0387	A	1.07299	A	0.979115	1.01144	1.00475			Contig1807	Mus musculus chromosome 6 clone RP23-356B13, complete sequence
Contig1808_698			sjchgc02163 protein [Schistosoma japonicum], similar to Hypothetical protein CBG16864(Caenorhabditis briggsae)	0.999515	A	1.02112	A	1.01802	A	1.06159	A	0.996964	1.03963	0.98203			Contig1808	Human chromosome 14 DNA sequence BAC R-370E23 of library RPCI-11 fromchromosome 14 of Homo sapiens (Human), complete sequence / SJCHGC02163
Contig1808_738			sjchgc02163 protein [Schistosoma japonicum], similar to Hypothetical protein CBG16864(Caenorhabditis briggsae)	0.999897	A	2.05574	A	1.04717	A	1.06794	A	0.50939	0.519492	1.94386			Contig1808	Human chromosome 14 DNA sequence BAC R-370E23 of library RPCI-11 fromchromosome 14 of Homo sapiens (Human), complete sequence / SJCHGC02163
Contig1809_696			sjchgc06453 protein [Schistosoma japonicum], similar to ENSANGP00000017075(Anopheles gambiae)	0.999997	A	1.02083	A	1.03369	A	1.02651	A	1.0126	1.00557	0.990994			Contig1809	Human DNA sequence from clone RP1-300H18 on chromosome 6p11.2-21.1, complete sequence / SJCHGC06453
Contig1809_763			sjchgc06453 protein [Schistosoma japonicum], similar to ENSANGP00000017075(Anopheles gambiae)	0.999917	A	1.08012	A	1.0279	A	1.04532	A	0.951654	0.967781	1.04197			Contig1809	Human DNA sequence from clone RP1-300H18 on chromosome 6p11.2-21.1, complete sequence / SJCHGC06453
Contig1811_685			sjchgc04269 protein [Schistosoma japonicum], similar to AAP05930-hypothetical protein(Schistosoma japonicum)	0.999622	A	0.988248	A	1.00075	A	1.04247	A	1.01265	1.05487	0.967344			Contig1811	Schistosoma japonicum schistosomula protein-like (M2) mRNA, partial sequence
Contig1811_725			sjchgc04269 protein [Schistosoma japonicum], similar to AAP05930-hypothetical protein(Schistosoma japonicum)	0.907744	P,A	0.698948	A	0.729396	A	1.0365	P,A	1.04356	1.48294	0.791609			Contig1811	Schistosoma japonicum schistosomula protein-like (M2) mRNA, partial sequence
Contig1813_649			prohibitin	0.999939	A	1.10017	A	1.03224	A	1.03428	A	0.93826	0.940111	1.06475			Contig1813	Triticum aestivum prohibitin protein Wph mRNA, complete cds / SJCHGC06488
Contig1813_709			prohibitin	0.976758	A	0.85814	A	0.820192	A	0.843193	A	0.955779	0.982582	1.0318			Contig1813	Triticum aestivum prohibitin protein Wph mRNA, complete cds / SJCHGC06488
Contig1814_704			sjchgc00199 protein [Schistosoma japonicum], similar to AAP05899-hypothetical protein with Saposin A-type domain(Schistosoma japonicum)	0.999993	A	1.10958	A	1.05878	A	1.12857	A	0.954217	1.01711	1.01455			Contig1814	Plasmodium berghei merozoite surface protein-1 gene, complete cds
Contig1814_744			sjchgc00199 protein [Schistosoma japonicum], similar to AAP05899-hypothetical protein with Saposin A-type domain(Schistosoma japonicum)	0.999941	A	1.0482	A	1.05485	A	1.08965	A	1.00634	1.03955	0.977571			Contig1814	Plasmodium berghei merozoite surface protein-1 gene, complete cds
Contig1815_708			ank accession number m22346 antigen 10-3 in schistosoma mansoni	0.954943	A	0.764957	A	0.728861	A	0.748722	A	0.952812	0.978776	1.03542			Contig1815	Schistosoma japonicum clone ZZZ430 mRNA sequence
Contig1815_749			ank accession number m22346 antigen 10-3 in schistosoma mansoni	0.997222	A	0.579203	A	0.816398	A	0.521927	A	1.40952	0.901112	0.865564			Contig1815	Schistosoma japonicum clone ZZZ430 mRNA sequence
Contig1816_649			sodium-dependent transporter	0.999939	A	1.08187	A	1.02683	A	1.04698	A	0.949127	0.967755	1.04336			Contig1816	Homo sapiens chromosome 16 clone RP11-164A6, complete sequence / SJCHGC00767
Contig1816_689			sodium-dependent transporter	0.999955	A	1.13424	A	1.06722	A	1.0991	A	0.940912	0.969019	1.04716			Contig1816	Homo sapiens chromosome 16 clone RP11-164A6, complete sequence / SJCHGC00767
Contig1817_708			thioredoxin family trp26	0.990397	A	0.519539	A	0.752845	A	0.526757	A	1.44906	1.01389	0.812032			Contig1817	Human chromosome 14 DNA sequence BAC R-442G21 of library RPCI-11 from chromosome 14 of Homo sapiens (Human), complete sequence / SJCHGC01693
Contig1817_748			thioredoxin family trp26	0.998622	A	1.39822	A	5.5147	P,A	1.33916	A	3.94408	0.957763	0.40801			Contig1817	Human chromosome 14 DNA sequence BAC R-442G21 of library RPCI-11 from chromosome 14 of Homo sapiens (Human), complete sequence / SJCHGC01693
Contig1818_630			sjchgc02624 protein [Schistosoma japonicum], similar to XP_397362-hypothetical protein XP_397362(Apis mellifera)	0.999953	A	1.37689	A	1.05535	A	1.04823	A	0.766471	0.7613	1.3091			Contig1818	Homo sapiens BAC clone RP11-504O20 from 2, complete sequence / SJCHGC02624
Contig1818_690			sjchgc02624 protein [Schistosoma japonicum], similar to XP_397362-hypothetical protein XP_397362(Apis mellifera)	0.989075	A	0.364003	A	0.363214	A	0.384228	A	0.997831	1.05556	0.973997			Contig1818	Homo sapiens BAC clone RP11-504O20 from 2, complete sequence / SJCHGC02624
Contig1819_661			6-pyruvoyl-tetrahydropterin synthase	0.999977	A	1.06383	A	1.05433	A	1.09329	A	0.991071	1.02769	0.990706			Contig1819	Methanococcus jannaschii section 44 of 150 of the complete genome / SJCHGC07336
Contig1819_701			6-pyruvoyl-tetrahydropterin synthase	0.999993	A	1.08707	A	1.05293	A	2.38223	A	0.968592	2.19142	0.63291			Contig1819	Methanococcus jannaschii section 44 of 150 of the complete genome / SJCHGC07336
Contig182_396			sjchgc02896 protein [Schistosoma japonicum], similar to egg protein CP1183(Schistosoma japonicum)	0.992873	P	0.196923	A	0.100586	A	0.104215	A	0.51079	0.529218	1.92306			Contig182	Homo sapiens genomic DNA, chromosome 11q clone:RP11-820L6, completesequences
Contig182_642			sjchgc02896 protein [Schistosoma japonicum], similar to egg protein CP1183(Schistosoma japonicum)	0.450837	P,A	0.0673682	A	0.0644006	A	0.0757619	A	0.955949	1.1246	0.961287			Contig182	Homo sapiens genomic DNA, chromosome 11q clone:RP11-820L6, completesequences
Contig1820_566			N/A	0.958177	A	0.633059	A	0.911449	A	0.611104	A	1.43975	0.965319	0.831576			Contig1820	Homo sapiens glioma tumor suppressor candidate region gene 2, mRNA (cDNA clone MGC:19683 IMAGE:3501649), complete cds / hypothetical protein EpviCp29 [Epifagus virginiana] sp|Q00383|YCF1_EPIVI Hypothetical 208 kDa protein ycf1 (ORF 1738) emb|CAA43644.1|
Contig1820_721			N/A	0.99852	A	1.07183	A	1.03589	A	1.03408	A	0.966466	0.964777	1.0356			Contig1820	Homo sapiens glioma tumor suppressor candidate region gene 2, mRNA (cDNA clone MGC:19683 IMAGE:3501649), complete cds / hypothetical protein EpviCp29 [Epifagus virginiana] sp|Q00383|YCF1_EPIVI Hypothetical 208 kDa protein ycf1 (ORF 1738) emb|CAA43644.1|
Contig1821_1			eukaryotic elongationselenocysteine-trna-specific	0.997493	A	0.466208	A	0.64803	A	0.494591	A	1.39	1.06088	0.816033			Contig1821	Zebrafish DNA sequence from clone CH211-66E19, complete sequence / SJCHGC00815
Contig1821_679			eukaryotic elongationselenocysteine-trna-specific	0.99996	A	1.01191	A	1.03034	A	1.02977	A	1.01822	1.01766	0.982379			Contig1821	Zebrafish DNA sequence from clone CH211-66E19, complete sequence / SJCHGC00815
Contig1822_1			N/A	0.98498	A	0.463312	A	0.582763	A	0.577063	A	1.25782	1.24552	0.798934			Contig1822	Schistosoma japonicum retrotransposon SjR2 polyprotein gene, complete cds
Contig1822_41			N/A	0.930676	P,A	0.20081	A	0.803451	A	0.341276	A	4.00105	1.6995	0.350843			Contig1822	Schistosoma japonicum retrotransposon SjR2 polyprotein gene, complete cds
Contig1823_21			sjchgc02664 protein [Schistosoma japonicum], hypothetical protein	0.991267	P	0.34801	P,A	0.851125	P	0.450683	P	2.44569	1.29503	0.534656	0.408882	0.772183	Contig1823	Drosophila melanogaster chromosome 3R, section 101 of 118 of the completesequence / SJCHGC02664
Contig1823_599			sjchgc02664 protein [Schistosoma japonicum], hypothetical protein	0.999983	A	1.02081	A	1.02019	A	2.52103	P,A	0.999394	2.46965	0.576528			Contig1823	Drosophila melanogaster chromosome 3R, section 101 of 118 of the completesequence / SJCHGC02664
Contig1825_416			tpa: gag-pol polyprotein	0.999915	A	1.83932	A	1.45283	A	1.16994	A	0.789874	0.636073	1.40258			Contig1825	Schistosoma mansoni adenylosuccinate lyase (ASL) gene, exons 6, 7, 8,and complete cds; long terminal repeat retrotransposon,complete sequence
Contig1825_572			tpa: gag-pol polyprotein	0.999837	A	1.06596	A	1.05195	A	1.08184	A	0.986863	1.0149	0.999121			Contig1825	Schistosoma mansoni adenylosuccinate lyase (ASL) gene, exons 6, 7, 8,and complete cds; long terminal repeat retrotransposon,complete sequence
Contig1826_351			tpa: endonuclease-reverse transcriptase	0.999998	A	1.06024	A	1.05922	A	1.11234	A	0.999047	1.04914	0.976472			Contig1826	Zea mays PCO118647 mRNA sequence
Contig1826_436			tpa: endonuclease-reverse transcriptase	0.861897	A	0.643236	A	0.51096	A	0.525023	A	0.794359	0.816222	1.24179			Contig1826	Zea mays PCO118647 mRNA sequence
Contig1827_628			malate dehydrogenase	0.945938	P,A	0.197871	A	0.951289	P,A	0.29196	A	4.80762	1.47551	0.318313			Contig1827	Schistosoma japonicum clone ZZZ467 mRNA sequence / SJCHGC01367
Contig1827_688			malate dehydrogenase	0.99989	A	1.07273	A	1.05478	A	1.04825	A	0.983263	0.977173	1.02018			Contig1827	Schistosoma japonicum clone ZZZ467 mRNA sequence / SJCHGC01367
Contig1828_508		Contig1828	N/A	0.995908	P	0.230389	P	2.08087	P	0.53216	P	9.03197	2.30983	0.176339	0.110718	0.432932	Contig1828	Homo sapiens chromosome 9 BAC RP11-5P15, complete sequence
Contig1828_638		Contig1828	N/A	0.999825	A	1.07679	A	1.05074	A	1.07951	A	0.975811	1.00253	1.01095			Contig1828	Homo sapiens chromosome 9 BAC RP11-5P15, complete sequence
Contig1829_536			tpa: endonuclease-reverse transcriptase mothers against decapentaplegic homolog 3b	0.999844	P	0.21127	P	1.33074	P	0.631811	P	6.29876	2.99054	0.215301	0.158761	0.334388	Contig1829	Schistosoma japonicum clone ZZD611 mRNA sequence / SJCHGC04532
Contig1829_611			tpa: endonuclease-reverse transcriptase mothers against decapentaplegic homolog 3b	0.999964	A	1.03002	A	1.3961	A	1.02734	A	1.35542	0.997398	0.850045			Contig1829	Schistosoma japonicum clone ZZD611 mRNA sequence / SJCHGC04532
Contig183_531		Contig183	SJCHGC01739 protein [Schistosoma japonicum] lysosomal-associated membrane protein 1	0.996579	P	0.296831	P	0.713735	P	0.376301	P	2.40452	1.26773	0.544625	0.415883	0.788812	Contig183	Schistosoma japonicum clone ZZD656 mRNA sequence / SJCHGC02390
Contig183_611		Contig183	SJCHGC01739 protein [Schistosoma japonicum] lysosomal-associated membrane protein 1	0.999819	P	0.425918	P	0.993549	P	0.488971	P	2.33272	1.14804	0.574587	0.428684	0.871051	Contig183	Schistosoma japonicum clone ZZD656 mRNA sequence / SJCHGC02390
Contig1830_676			lysosomal-associated membrane protein 1 SJCHGC05126 protein [Schistosoma japonicum]	0.835446	P,A	0.878662	P,A	0.596061	P,A	0.450419	A	0.678373	0.512619	1.67927			Contig1830	Pasteurella multocida PM70 section 109 of 204 of the complete genome
Contig1830_739			lysosomal-associated membrane protein 1 SJCHGC05126 protein [Schistosoma japonicum]	0.999959	A	1.0467	A	1.03302	A	1.05258	A	0.986924	1.00561	1.00375			Contig1830	Pasteurella multocida PM70 section 109 of 204 of the complete genome
Contig1832_822			hglb_schjahemoglobinase precursor (antigen sj32)	0.999883	A	1.07796	A	1.02974	A	1.04435	A	0.95527	0.968825	1.03945			Contig1832	S.japonicum mRNA for Sj32(hemoglobinase)
Contig1832_965			hglb_schjahemoglobinase precursor (antigen sj32)	0.999985	A	1.1285	A	1.05339	A	1.13108	A	0.933442	1.00229	1.0332			Contig1832	S.japonicum mRNA for Sj32(hemoglobinase)
Contig1833_878			N/A	0.999873	A	3.2495	P,A	1.03	A	1.15316	A	0.316973	0.354874	2.97687			Contig1833	The sequence of an Aspergillus parasiticus cosmid containing spermidine synthase, complete sequence
Contig1833_978			N/A	0.999873	A	1.15816	A	1.03563	A	1.06316	A	0.894202	0.917978	1.10364			Contig1833	The sequence of an Aspergillus parasiticus cosmid containing spermidine synthase, complete sequence
Contig1834_590			calcium calmodulin-dependent serine protein kinase (maguk family)	0.989941	P	0.244458	A	1.16517	P	0.324056	A	4.76634	1.32561	0.328302			Contig1834	Rattus norvegicus calcium-calmodulin-dependent serine protein kinase (Cask), mRNA
Contig1834_630			calcium calmodulin-dependent serine protein kinase (maguk family)	0.997153	P	0.662042	P,A	1.08034	P	0.356136	A	1.63183	0.537936	0.921759			Contig1834	Rattus norvegicus calcium-calmodulin-dependent serine protein kinase (Cask), mRNA
Contig1835_409			sjchgc03000 protein [Schistosoma japonicum], similar to polyprotein(Schistosoma japonicum)	0.685027	P,A	0.509861	A	0.756748	A	0.429607	A	1.48423	0.842597	0.859541			Contig1835	Homo sapiens 3 BAC RP11-197N19 (Roswell Park Cancer Institute Human BAC Library) complete sequence
Contig1835_517			sjchgc03000 protein [Schistosoma japonicum], similar to polyprotein(Schistosoma japonicum)	0.999959	A	1.03637	A	1.02763	A	1.02443	A	0.991563	0.98848	1.01008			Contig1835	Homo sapiens 3 BAC RP11-197N19 (Roswell Park Cancer Institute Human BAC Library) complete sequence
Contig1836_404			sjchgc01429 protein [Schistosoma japonicum], similar to CAF95955-unnamed protein product(Tetraodon nigroviridis)	0.990937	P	0.322354	A	0.965562	P,A	0.41117	A	2.99534	1.27552	0.468289			Contig1836	Homo sapiens 3 BAC RP11-432A8 (Roswell Park Cancer Institute Human BAC Library) complete sequence / SJCHGC01429
Contig1836_449			sjchgc01429 protein [Schistosoma japonicum], similar to CAF95955-unnamed protein product(Tetraodon nigroviridis)	0.999535	A	1.02123	A	1.00799	A	1.01932	A	0.987038	0.998135	1.00747			Contig1836	Homo sapiens 3 BAC RP11-432A8 (Roswell Park Cancer Institute Human BAC Library) complete sequence / SJCHGC01429
Contig1837_907			N/A	0.999971	A	1.70412	A	1.182	A	1.04351	A	0.693614	0.612345	1.53144			Contig1837	Human DNA sequence from clone RP11-182N22 on chromosome 9, complete sequence
Contig1837_947			N/A	0.999986	A	1.02284	A	2.08989	A	1.03079	A	2.04323	1.00777	0.655522			Contig1837	Human DNA sequence from clone RP11-182N22 on chromosome 9, complete sequence
Contig1838_612			breast adenocarcinoma marker	0.999898	A	1.02935	A	1.03855	A	1.05556	A	1.00894	1.02546	0.983088			Contig1838	Zea mays PCO144816 mRNA sequence
Contig1838_655			breast adenocarcinoma marker	0.999856	A	1.10895	A	1.0487	A	1.07351	A	0.945671	0.968041	1.04509			Contig1838	Zea mays PCO144816 mRNA sequence
Contig1839_554			sjchgc03151 protein [Schistosoma japonicum], hypothetical protein	0.999865	A	1.08378	A	1.05958	A	1.0541	A	0.977674	0.972612	1.02549			Contig1839	Argopecten irradians isolate iolsaicl381ct421cn443 ribosomalprotein L14 mRNA, partial cds / SJCHGC03151
Contig1839_574			sjchgc03151 protein [Schistosoma japonicum], hypothetical protein	1	A	1.09414	A	1.04209	A	1.17619	A	0.95243	1.07499	0.986476			Contig1839	Argopecten irradians isolate iolsaicl381ct421cn443 ribosomalprotein L14 mRNA, partial cds / SJCHGC03151
Contig184_429			endonuclease-reverse transcriptase	0.999991	P	0.241881	A	1.05432	P	0.579533	A	4.35883	2.39594	0.296087			Contig184	Schistosoma haematobium acetylcholinesterase gene, complete cds / SJCHGC09723
Contig184_549			endonuclease-reverse transcriptase	0.997728	P	0.253275	P	0.734303	P	0.435717	P	2.89923	1.72033	0.432942	0.344919	0.581284	Contig184	Schistosoma haematobium acetylcholinesterase gene, complete cds / SJCHGC09723
Contig1840_579			SJCHGC02876 protein [Schistosoma japonicum]	0.999997	A	1.08561	A	1.58029	A	1.05394	A	1.45566	0.970821	0.824239			Contig1840	Schistosoma japonicum clone ZZZ430 mRNA sequence / SJCHGC02009
Contig1840_619			SJCHGC02876 protein [Schistosoma japonicum]	0.99985	A	1.01633	A	1.03709	A	1.04743	A	1.02043	1.0306	0.975122			Contig1840	Schistosoma japonicum clone ZZZ430 mRNA sequence / SJCHGC02009
Contig1841_154			N/A	0.998349	P	0.0330517	A	0.0206952	A	0.0204977	A	0.626147	0.620171	1.60473			Contig1841	Borrelia ref BUrgdorferi B31 (section 47 of 70) of the complete genome
Contig1841_617			N/A	0.999869	A	1.07017	A	1.05414	A	1.05799	A	0.985021	0.988611	1.01336			Contig1841	Borrelia ref BUrgdorferi B31 (section 47 of 70) of the complete genome
Contig1842_510			N/A	0.998178	P	0.225478	P	0.665101	P	0.28185	P	2.94974	1.25001	0.476219	0.339013	0.799994	Contig1842	Schistosoma mansoni DNA for repeat sequences / SJCHGC05913
Contig1842_601			N/A	0.994357	P	0.281416	P	0.574259	P	0.338832	P	2.0406	1.20402	0.616404	0.490051	0.830548	Contig1842	Schistosoma mansoni DNA for repeat sequences / SJCHGC05913
Contig1844_3			SJCHGC05992 protein [Schistosoma japonicum] basic-leucine zippertranscription factor	0.999718	A	1.04827	A	1.04458	A	1.06304	A	0.996473	1.01409	0.994748			Contig1844	Drosophila melanogaster chromosome X section 52 of 74 of the completesequence / SJCHGC06452
Contig1844_534			SJCHGC05992 protein [Schistosoma japonicum] basic-leucine zippertranscription factor	0.996633	P	0.10564	A	0.0630278	A	0.33489	P	0.596627	3.1701	0.530965			Contig1844	Drosophila melanogaster chromosome X section 52 of 74 of the completesequence / SJCHGC06452
Contig1845_589			cg3779-isoform a	0.9954	P	0.264517	P	1.101	P	0.370971	P	4.16231	1.40245	0.359405	0.240251	0.71304	Contig1845	Drosophila melanogaster chromosome 2L section 34 of 83 of the complete sequence / SJCHGC01437
Contig1845_63			cg3779-isoform a	0.99064	P	0.279054	P,A	1.02873	P	0.45694	P	3.68647	1.63746	0.375662	0.271262	0.610703	Contig1845	Drosophila melanogaster chromosome 2L section 34 of 83 of the complete sequence / SJCHGC01437
Contig1847_134		Contig1847	SJCHGC05342 protein [Schistosoma japonicum] morc family cw-type zinc finger 2	0.996187	P	0.210091	P	1.05453	P	0.532188	P	5.01942	2.53313	0.264811	0.199226	0.394768	Contig1847	Schistosoma japonicum clone ZZD1352 mRNA sequence
Contig1847_80		Contig1847	SJCHGC05342 protein [Schistosoma japonicum] morc family cw-type zinc finger 2	0.99885	P	0.289359	P	1.15798	P	0.589107	P	4.0019	2.03591	0.331246	0.249881	0.491182	Contig1847	Schistosoma japonicum clone ZZD1352 mRNA sequence
Contig1848_565			morc family cw-type zinc finger 2	0.994566	P	0.117161	A	0.811568	P	0.291395	A	6.92696	2.48714	0.212447			Contig1848	Drosophila melanogaster AT09752 full insert cDNA / hypothetical protein ST1607 [Sulfolobus tokodaii str. 7]
Contig1848_626			morc family cw-type zinc finger 2	0.997441	P	0.162654	A	0.72251	P,A	0.390853	A	4.44202	2.40298	0.292184			Contig1848	Drosophila melanogaster AT09752 full insert cDNA / hypothetical protein ST1607 [Sulfolobus tokodaii str. 7]
Contig1849_287			hspc049 protein	0.998166	P	0.204527	P	0.607805	P	0.572081	P	2.97176	2.7971	0.346689	0.336501	0.357513	Contig1849	Medicago truncatula clone mth2-22p22, complete sequence / SJCHGC04579
Contig1849_46			hspc049 protein	0.999832	A	0.26995	A	0.57377	A	0.388807	A	2.12547	1.44029	0.56089			Contig1849	Medicago truncatula clone mth2-22p22, complete sequence / SJCHGC04579
Contig185_24			SJCHGC09417 protein [Schistosoma japonicum]	0.946256	P,A	0.343359	A	0.272768	A	0.735992	P,A	0.794413	2.14351	0.680754			Contig185	Schistosoma japonicum clone ZZD133 mRNA sequence
Contig185_278			SJCHGC09417 protein [Schistosoma japonicum]	0.997939	P	0.186792	P	0.86802	P	0.307887	P	4.64698	1.64829	0.317699	0.215193	0.60669	Contig185	Schistosoma japonicum clone ZZD133 mRNA sequence
Contig1861_501		Contig1861	SJCHGC01877 protein [Schistosoma japonicum]	0.995202	P	0.26142	P	0.665783	P	0.448374	P	2.54679	1.71514	0.469271	0.392651	0.583041	Contig1861	Schistosoma mansoni DNA for repeat sequences
Contig1861_608		Contig1861	SJCHGC01877 protein [Schistosoma japonicum]	0.999795	A	1.06258	A	1.03858	A	1.04355	A	0.977415	0.982087	1.02067			Contig1861	Schistosoma mansoni DNA for repeat sequences
Contig1862_488			signal recognition particleb subunit	0.998538	P	0.266242	P	1.10915	P,M	0.542727	P	4.16596	2.03847	0.32235			Contig1862	Homo sapiens, Similar to DNA segment, Chr 7, ERATO Doi 753, expressed, clone IMAGE:5267510, mRNA / SJCHGC01433
Contig1862_548			signal recognition particleb subunit	0.993775	P	0.315904	P	1.22635	P	0.630162	P	3.88203	1.99479	0.34032	0.257597	0.501307	Contig1862	Homo sapiens, Similar to DNA segment, Chr 7, ERATO Doi 753, expressed, clone IMAGE:5267510, mRNA / SJCHGC01433
Contig1863_412			N/A	0.948022	A	0.668302	A	0.66909	A	0.699046	A	1.00118	1.046	0.976953			Contig1863	Human DNA sequence from clone RP11-445I23 on chromosome 10, complete sequence / hypothetical protein FN0848 [Fusobacterium nucleatum subsp. nucleatum ATCC 25586]
Contig1863_537			N/A	0.976092	P,A	0.297987	A	0.693454	A	0.28301	A	2.32713	0.949739	0.610339			Contig1863	Human DNA sequence from clone RP11-445I23 on chromosome 10, complete sequence / hypothetical protein FN0848 [Fusobacterium nucleatum subsp. nucleatum ATCC 25586]
Contig1864_562		Contig1864	eukaryotic translation initiation factorsubunit 1 alpha	0.990973	P	0.366248	A	0.49241	A	0.393963	A	1.34447	1.07567	0.826398			Contig1864	Schistosoma mansoni eukaryotic translation initiation factor 2 alpha suref BUnit mRNA, complete cds / SJCHGC05710
Contig1864_612		Contig1864	eukaryotic translation initiation factorsubunit 1 alpha	0.995741	P	0.269422	P	1.01079	P	0.580909	P	3.75169	2.15613	0.338534	0.266547	0.463793	Contig1864	Schistosoma mansoni eukaryotic translation initiation factor 2 alpha suref BUnit mRNA, complete cds / SJCHGC05710
Contig1865_443			eukaryotic translation initiation factorsubunit 1 alpha SJCHGC06938 protein [Schistosoma japonicum] sjchgc07817 protein [Schistosoma japonicum], hypothetical protein	0.947745	A	0.783459	A	1.3677	A	0.792883	A	1.74572	1.01203	0.725229			Contig1865	Homo sapiens glioma tumor suppressor candidate region gene 2,mRNA (cDNA clone MGC:19683 IMAGE:3501649), complete cds / SJCHGC07817
Contig1865_554			eukaryotic translation initiation factorsubunit 1 alpha SJCHGC06938 protein [Schistosoma japonicum] sjchgc07817 protein [Schistosoma japonicum], hypothetical protein	0.998478	A	1.04556	A	1.01973	A	1.02004	A	0.975296	0.975589	1.02518			Contig1865	Homo sapiens glioma tumor suppressor candidate region gene 2,mRNA (cDNA clone MGC:19683 IMAGE:3501649), complete cds / SJCHGC07817
Contig1869_525		Contig1869	N/A	0.991414	P	0.275283	P	0.813036	P	0.447578	P	2.95345	1.62588	0.436744	0.338587	0.61505	Contig1869	Homo sapiens chromosome 18, clone RP11-57J16, complete sequence
Contig1869_585		Contig1869	N/A	0.980787	A	0.324936	A	0.532335	A	0.358758	A	1.63828	1.10409	0.729299			Contig1869	Homo sapiens chromosome 18, clone RP11-57J16, complete sequence
Contig1870_549			SJCHGC05467 protein [Schistosoma japonicum]	0.99993	A	0.760253	A	0.819672	A	0.439839	A	1.07816	0.578543	1.20722			Contig1870	Arabidopsis thaliana BAC T32N15 from chromosome III near 54 cM, complete sequence
Contig1870_615			SJCHGC05467 protein [Schistosoma japonicum]	0.986838	A	0.477859	A	0.869568	A	0.395355	A	1.81972	0.827347	0.755554			Contig1870	Arabidopsis thaliana BAC T32N15 from chromosome III near 54 cM, complete sequence
Contig1871_578			ribosomal protein s12	0.996294	P	0.383103	P	0.656843	P	0.411139	P	1.71453	1.07318	0.717433	0.583249	0.931809	Contig1871	Zebrafish DNA sequence from clone CH211-105D18 in linkage group 6, complete sequence / SJCHGC05647
Contig1871_649			ribosomal protein s12	0.997777	P	0.253133	P	0.479079	P	0.30876	P	1.8926	1.21975	0.642602	0.528375	0.819839	Contig1871	Zebrafish DNA sequence from clone CH211-105D18 in linkage group 6, complete sequence / SJCHGC05647
Contig1872_558			N/A	0.999968	A	1.0064	A	1.15548	A	1.03151	A	1.14814	1.02494	0.920353			Contig1872	Mus musculus chromosome 9 clone RP23-458E21, complete sequence
Contig1872_619			N/A	0.977524	A	0.439763	A	0.447031	A	0.534068	A	1.01653	1.21445	0.896469			Contig1872	Mus musculus chromosome 9 clone RP23-458E21, complete sequence
Contig1874_575			N/A	0.999953	A	1.0029	A	1.02594	A	1.01722	A	1.02297	1.01427	0.981718			Contig1874	Chaetosphaeridium globosum chloroplast, complete genome
Contig1874_635			N/A	0.96901	A	0.665159	A	3.41151	P,A	0.703146	A	5.12886	1.05711	0.323312			Contig1874	Chaetosphaeridium globosum chloroplast, complete genome
Contig1875_540			sjchgc06821 protein [Schistosoma japonicum], similar to 21.7 kDa antigen(Schistosoma japonicum)	0.646906	P,A	0.280317	A	0.168219	A	0.16797	A	0.600104	0.599214	1.66761			Contig1875	Schistosoma japonicum 21.7 kDa antigen (Sj21.7) mRNA, complete cds / SJCHGC06821
Contig1875_580			sjchgc06821 protein [Schistosoma japonicum], similar to 21.7 kDa antigen(Schistosoma japonicum)	0.999927	A	1.56357	A	1.02682	A	1.01738	A	0.65672	0.65068	1.52975			Contig1875	Schistosoma japonicum 21.7 kDa antigen (Sj21.7) mRNA, complete cds / SJCHGC06821
Contig1876_412			defective in germ line development family member (gld-2)	0.999386	P	0.12409	A	0.585385	P,A	0.37992	A	4.71743	3.06166	0.257099			Contig1876	Bacteroides thetaiotaomicron VPI-5482, section 5 of 21 of the complete genome / SJCHGC06947
Contig1876_471			defective in germ line development family member (gld-2)	0.994457	P	0.192967	P	0.777546	P	0.393676	P	4.02943	2.04012	0.329513	0.248174	0.490166	Contig1876	Bacteroides thetaiotaomicron VPI-5482, section 5 of 21 of the complete genome / SJCHGC06947
Contig1877_518			SJCHGC09518 protein [Schistosoma japonicum] peptidylprolyl isomerase a	0.997323	A	1.35809	A	1.28437	A	0.866936	A	0.945719	0.638352	1.26257			Contig1877	Oryctolagus cuniculus cyclophilin 18 mRNA, complete cds
Contig1877_558			SJCHGC09518 protein [Schistosoma japonicum] peptidylprolyl isomerase a	0.970278	A	0.746799	A	1.49898	A	0.950854	A	2.00721	1.27324	0.609673			Contig1877	Oryctolagus cuniculus cyclophilin 18 mRNA, complete cds
Contig1878_583			sumo1 sentrin specific protease 1	0.998003	P	0.127705	A	0.570323	P,A	0.295457	A	4.46596	2.3136	0.295005			Contig1878	Human DNA sequence from clone RP1-27K12 on chromosome 6p11.2-12.3Contains the GCLC gene for glutamate-cysteine ligasecatalytic suref BUnit (GCS), a novel gene and one CpG island,complete sequence / SJCHGC03525
Contig1878_643			sumo1 sentrin specific protease 1	0.993415	A	0.424119	A	0.632063	A	0.505593	A	1.4903	1.1921	0.745602			Contig1878	Human DNA sequence from clone RP1-27K12 on chromosome 6p11.2-12.3Contains the GCLC gene for glutamate-cysteine ligasecatalytic suref BUnit (GCS), a novel gene and one CpG island,complete sequence / SJCHGC03525
Contig1879_580			N/A	0.998579	P	0.0946662	P,A	0.263306	P	0.286573	P	2.78141	3.02719	0.344317	0.35953	0.330339	Contig1879	Rattus norvegicus 14 BAC CH230-186B23 (Childrens Hospital Oakland Research Institute) complete sequence / HAD-superfamily hydrolase, subfamily IIB [Streptococcus suis 89/1591]
Contig1879_620			N/A	0.9898	P	0.0403818	P,A	0.106329	P	0.121296	P	2.63308	3.00372	0.354811	0.379783	0.33292	Contig1879	Rattus norvegicus 14 BAC CH230-186B23 (Childrens Hospital Oakland Research Institute) complete sequence / HAD-superfamily hydrolase, subfamily IIB [Streptococcus suis 89/1591]
Contig1881_559			hydrolase of the had superfamily wd repeat domain 4	0.994566	P	0.21403	P	1.0658	P	0.470704	P	4.97971	2.19925	0.278592	0.200815	0.454701	Contig1881	Caenorhabditis elegans cosmid F45C12, complete sequence / SJCHGC02303
Contig1881_646			hydrolase of the had superfamily wd repeat domain 4	0.994662	P	0.213308	P	1.06918	P	0.453675	P	5.01239	2.12686	0.280142	0.199506	0.470177	Contig1881	Caenorhabditis elegans cosmid F45C12, complete sequence / SJCHGC02303
Contig1882_591			N/A	0.996971	A	1.5579	P,A	1.69359	P,A	0.35402	A	1.0871	0.227242	1.52167			Contig1882	Mus musculus chromosome 1 clone RP23-253A15, complete sequence
Contig1882_639			N/A	0.981841	P	0.340555	A	1.03579	P	0.350225	A	3.04147	1.02839	0.491417			Contig1882	Mus musculus chromosome 1 clone RP23-253A15, complete sequence
Contig1883_544			N/A	0.999769	A	1.04763	A	1.04544	A	1.12656	A	0.997915	1.07535	0.964662			Contig1883	Schistosoma japonicum retrotransposon Gulliver clone M16A, complete sequence
Contig1883_584			N/A	0.963387	A	0.489479	A	0.383036	A	0.385973	A	0.782538	0.78854	1.27301			Contig1883	Schistosoma japonicum retrotransposon Gulliver clone M16A, complete sequence
Contig1884_491			N/A	0.93509	A	0.696663	A	0.657829	A	0.674983	A	0.944257	0.968881	1.0454			Contig1884	Schistosoma japonicum retrotransposon Gulliver clone M22A, partial sequence
Contig1884_602			N/A	0.953699	P,A	0.233153	A	0.196327	A	0.245898	A	0.842054	1.05467	1.05445			Contig1884	Schistosoma japonicum retrotransposon Gulliver clone M22A, partial sequence
Contig1885_503			aldehyde dehydrogenase	0.998983	P	0.287072	P,A	0.658891	P	0.302121	P	2.29521	1.05242	0.597436	0.435689	0.950187	Contig1885	Bacillus cereus ATCC 14579 section 12 of 18 of the complete genome / SJCHGC05995
Contig1885_577			aldehyde dehydrogenase	0.999363	P	0.171836	P	0.435632	P	0.221919	P	2.53516	1.29146	0.522655	0.394452	0.77432	Contig1885	Bacillus cereus ATCC 14579 section 12 of 18 of the complete genome / SJCHGC05995
Contig1887_337			N/A	0.863312	A	1.39349	A	2.1937	P	1.25636	A	1.57425	0.901591	0.807807			Contig1887	Homo sapiens chromosome 4 clone SCb-207j3 map 4p, complete sequence.
Contig1887_594			N/A	0.993426	A	0.817702	A	0.923872	A	0.692881	A	1.12984	0.847351	1.01154			Contig1887	Homo sapiens chromosome 4 clone SCb-207j3 map 4p, complete sequence.
Contig1889_125		Contig1889	N/A	0.993472	P	0.35639	P	1.15713	P	0.621659	P	3.24681	1.74432	0.400711	0.307995	0.573289	Contig1889	Human DNA sequence from clone RP1-92C4 on chromosome 6q14.1-15Contains ESTs, STSs and GSSs. Contains the 3 part of anovel gene, complete sequence
Contig1889_81		Contig1889	N/A	0.994489	P	0.298306	P	1.38539	P,M	0.659132	P	4.64418	2.20959	0.29181			Contig1889	Human DNA sequence from clone RP1-92C4 on chromosome 6q14.1-15Contains ESTs, STSs and GSSs. Contains the 3 part of anovel gene, complete sequence
Contig1890_526		Contig1890	sjchgc02022 protein [Schistosoma japonicum], similar to AAP05892-hypothetical protein(Schistosoma japonicum)	0.978996	A	2.0414	A	0.833904	A	0.864952	A	0.408495	0.423705	2.40327			Contig1890	Schistosoma japonicum clone ZZZ201 mRNA sequence / SJCHGC02022
Contig1890_576		Contig1890	sjchgc02022 protein [Schistosoma japonicum], similar to AAP05892-hypothetical protein(Schistosoma japonicum)	0.992773	P	2.99538	P	0.120649	A	0.194959	A	0.0402785	0.0650865	18.9816			Contig1890	Schistosoma japonicum clone ZZZ201 mRNA sequence / SJCHGC02022
Contig1891_565			sjchgc02022 protein	0.971887	A	0.305406	A	0.458021	A	0.375546	A	1.49971	1.22966	0.732769			Contig1891	Homo sapiens chromosome 11, clone CTD-2132H18, complete sequence
Contig1891_605			sjchgc02022 protein	0.974216	A	0.486652	A	0.465152	A	0.471834	A	0.95582	0.969551	1.03876			Contig1891	Homo sapiens chromosome 11, clone CTD-2132H18, complete sequence
Contig1893_565			N/A	0.914442	P,A	0.438301	A	0.240555	A	0.253294	A	0.548834	0.5779	1.77504			Contig1893	Homo sapiens 12 BAC RP11-20E24 (Roswell Park Cancer Institute Human BAC Library) complete sequence / SJCHGC03114
Contig1893_630			N/A	0.999916	A	1.05866	A	1.02849	A	1.513	A	0.971505	1.42916	0.833102			Contig1893	Homo sapiens 12 BAC RP11-20E24 (Roswell Park Cancer Institute Human BAC Library) complete sequence / SJCHGC03114
Contig1894_113			N/A	0.998638	P	0.0184989	A	0.0233556	A	0.0788979	P,A	1.26254	4.265	0.361825			Contig1894	Schistosoma japonicum clone ZZZ251 mRNA sequence
Contig1894_145			N/A	0.992986	P	0.014493	P,A	0.01	A	0.0616555	P	0.689987	4.25414	0.40452			Contig1894	Schistosoma japonicum clone ZZZ251 mRNA sequence
Contig1895_565			sjchgc03141 protein [Schistosoma japonicum], hypothetical protein	0.975831	A	0.45507	A	0.511658	A	0.468472	A	1.12435	1.02945	0.928591			Contig1895	Homo sapiens BAC clone RP11-674I16 from 2, complete sequence / SJCHGC03141
Contig1895_605			sjchgc03141 protein [Schistosoma japonicum], hypothetical protein	0.972033	P,A	0.219245	A	0.219012	A	0.22964	A	0.998938	1.04741	0.977349			Contig1895	Homo sapiens BAC clone RP11-674I16 from 2, complete sequence / SJCHGC03141
Contig1896_557			sjchgc06749 protein [Schistosoma japonicum], hypothetical protein	0.999958	A	1.2491	A	1.45633	A	1.02145	A	1.16591	0.817747	1.00824			Contig1896	Mus musculus chromosome 17 clone RP23-239I12, complete sequence / SJCHGC06749
Contig1896_617			sjchgc06749 protein [Schistosoma japonicum], hypothetical protein	1	P	0.220239	P,A	0.762663	P	0.388889	P	3.46289	1.76576	0.382508	0.288776	0.566329	Contig1896	Mus musculus chromosome 17 clone RP23-239I12, complete sequence / SJCHGC06749
Contig1898_580			sjchgc03136 protein [Schistosoma japonicum], hypothetical protein	0.999357	P,A	0.360682	A	0.746835	A	0.674881	A	2.07062	1.87113	0.50739			Contig1898	Schistosoma mansoni heat shock protein 70 (HSP70) gene, complete cds / SJCHGC03136
Contig1898_620			sjchgc03136 protein [Schistosoma japonicum], hypothetical protein	0.983856	P,A	0.297944	A	0.697931	A	0.459551	A	2.34249	1.54241	0.514814			Contig1898	Schistosoma mansoni heat shock protein 70 (HSP70) gene, complete cds / SJCHGC03136
Contig1899_492			N/A	0.904428	A	0.609982	A	0.697593	A	0.62093	A	1.14363	1.01795	0.925251			Contig1899	Mus musculus chromosome 1 clone rp23-370c6 strain C57BL-6J, completesequence
Contig1899_552			N/A	0.975879	A	0.795119	A	0.80562	A	0.820298	A	1.01321	1.03167	0.978056			Contig1899	Mus musculus chromosome 1 clone rp23-370c6 strain C57BL-6J, completesequence
Contig1900_247		Contig1900	N/A	0.994974	P	0.285491	P	0.862654	P	0.523717	P	3.02165	1.83444	0.411853	0.330945	0.545124	Contig1900	Mouse DNA sequence from clone RP23-257O6 on chromosome 2, complete sequence / HAD-superfamily hydrolase, subfamily IIB [Streptococcus suis 89/1591]
Contig1900_287		Contig1900	N/A	0.995755	P	0.335581	P	0.939475	P	0.650539	P	2.79954	1.93854	0.422111	0.357201	0.515851	Contig1900	Mouse DNA sequence from clone RP23-257O6 on chromosome 2, complete sequence / HAD-superfamily hydrolase, subfamily IIB [Streptococcus suis 89/1591]
Contig1901_196			hydrolase of the had superfamily hiv-1 tat interactive protein30kda	0.99655	P	0.353276	P	0.779446	P	0.212836	P	2.20634	0.602466	0.712046	0.453239	1.65985	Contig1901	Homo sapiens chromosome 17, clone RP11-125C16, complete sequence / SJCHGC01431
Contig1901_376			hydrolase of the had superfamily hiv-1 tat interactive protein30kda	0.984848	P	0.496638	P	1.04579	P	0.247233	P	2.10575	0.497813	0.768179	0.474891	2.00878	Contig1901	Homo sapiens chromosome 17, clone RP11-125C16, complete sequence / SJCHGC01431
Contig1902_552			SJCHGC02914 protein [Schistosoma japonicum]	0.960042	P,A	0.895935	A	0.811755	A	0.529544	A	0.906042	0.591051	1.33592			Contig1902	Mus musculus chromosome 19 clone RP23-446G23, complete sequence / putative holocarboxylase synthetase [Oryza sativa (japonica cultivar-group)]
Contig1902_592			SJCHGC02914 protein [Schistosoma japonicum]	0.998195	A	0.580101	A	0.784698	A	0.879598	A	1.35269	1.51629	0.697112			Contig1902	Mus musculus chromosome 19 clone RP23-446G23, complete sequence / putative holocarboxylase synthetase [Oryza sativa (japonica cultivar-group)]
Contig1903_520			chromosome x open reading frame 26	0.998803	A	1.05271	A	1.13573	A	1.00907	A	1.07886	0.958544	0.981643			Contig1903	Mouse DNA sequence from clone RP23-478B14 on chromosome 11, completesequence / SJCHGC06808
Contig1903_620			chromosome x open reading frame 26	0.937463	A	0.94365	A	0.801609	A	0.650545	A	0.849477	0.689392	1.29966			Contig1903	Mouse DNA sequence from clone RP23-478B14 on chromosome 11, completesequence / SJCHGC06808
Contig1904_568			sjchgc09318 protein [Schistosoma japonicum], similar to polyprotein(Schistosoma japonicum)	0.985584	A	0.688319	A	0.661481	A	0.616492	A	0.96101	0.895648	1.0772			Contig1904	Homo sapiens 12 BAC RP11-284H19 (Roswell Park Cancer Institute Human BAC Library) complete sequence / SJCHGC09318
Contig1904_634			sjchgc09318 protein [Schistosoma japonicum], similar to polyprotein(Schistosoma japonicum)	0.999537	A	0.995063	A	0.99572	A	1.01166	A	1.00066	1.01668	0.991405			Contig1904	Homo sapiens 12 BAC RP11-284H19 (Roswell Park Cancer Institute Human BAC Library) complete sequence / SJCHGC09318
Contig1908_540			N/A	0.998631	A	2.32209	P,A	2.77708	P	0.390307	A	1.19594	0.168084	1.46625			Contig1908	Canis familiaris chymase gene, complete cds / SJCHGC02744
Contig1908_580			N/A	0.99835	A	0.862366	A	0.721012	A	0.570324	A	0.836086	0.661348	1.33562			Contig1908	Canis familiaris chymase gene, complete cds / SJCHGC02744
Contig1909_615			sjchgc01209 protein [Schistosoma japonicum], similar to tetraspanin TE736(Schistosoma japonicum)	0.995618	P	0.01	A	0.01	A	0.0134007	P,A	1	1.34007	0.854676			Contig1909	Latimeria menadoensis HoxC4 gene, exon 2 and partial cds / SJCHGC01209
Contig1909_645			sjchgc01209 protein [Schistosoma japonicum], similar to tetraspanin TE736(Schistosoma japonicum)	0.995777	P	0.0532874	A	0.0452405	A	0.0458257	A	0.848992	0.859973	1.1703			Contig1909	Latimeria menadoensis HoxC4 gene, exon 2 and partial cds / SJCHGC01209
Contig191_121		Contig191	gene trap locus 3	0.994013	P	0.197337	P,A	1.47341	P	0.410318	P	7.46649	2.07928	0.209517	0.133932	0.480936	Contig191	Human chromosome 14 DNA sequence BAC R-442G21 of library RPCI-11 fromchromosome 14 of Homo sapiens (Human), complete sequence
Contig191_61		Contig191	gene trap locus 3	0.994676	P	0.252396	P	1.30746	P	0.460471	P	5.18018	1.8244	0.285527	0.193043	0.548124	Contig191	Human chromosome 14 DNA sequence BAC R-442G21 of library RPCI-11 fromchromosome 14 of Homo sapiens (Human), complete sequence
Contig1910_509			gene trap locus 3 SJCHGC06189 protein [Schistosoma japonicum] kelch-like protein 3	0.991954	A	0.386509	A	0.632811	A	0.397021	A	1.63725	1.0272	0.750625			Contig1910	Mus musculus chromosome 17 clone RP23-359P11, complete sequence
Contig1910_559			gene trap locus 3 SJCHGC06189 protein [Schistosoma japonicum] kelch-like protein 3	0.999429	P	0.2509	P,A	0.113551	A	0.166525	A	0.452576	0.663713	1.79165			Contig1910	Mus musculus chromosome 17 clone RP23-359P11, complete sequence
Contig1911_555			selenoprotein w2a	0.99984	A	0.354829	A	0.968239	A	0.393323	A	2.72875	1.10849	0.521209			Contig1911	Drosophila melanogaster chromosome X section 47 of 74 of the completesequence
Contig1911_660			selenoprotein w2a	0.998536	P	0.329434	A	0.86176	P,A	0.512559	A	2.61588	1.55588	0.479414			Contig1911	Drosophila melanogaster chromosome X section 47 of 74 of the completesequence
Contig1912_451			endonuclease-reverse transcriptase	0.999997	P	0.218494	A	0.373174	P,A	0.606452	P,A	1.70794	2.7756	0.446077			Contig1912	Schistosoma japonicum clone T1A non-LTR retrotransposon SjR2-like, partial sequence / SJCHGC09144
Contig1912_547			endonuclease-reverse transcriptase	0.999736	P	0.296171	A	0.546705	A	0.394717	A	1.84591	1.33273	0.629199			Contig1912	Schistosoma japonicum clone T1A non-LTR retrotransposon SjR2-like, partial sequence / SJCHGC09144
Contig1913_433		Contig1913	rbp1-like cg1987-pa	0.9963	P	0.267952	P	1.88889	P	0.537805	P	7.04937	2.0071	0.220837	0.141857	0.498232	Contig1913	Galleria mellonella RNA binding-like protein mRNA, partial cds
Contig1913_482		Contig1913	rbp1-like cg1987-pa	0.991216	P	0.29208	P	1.94263	P	0.531474	P	6.65102	1.81962	0.23611	0.150353	0.549565	Contig1913	Galleria mellonella RNA binding-like protein mRNA, partial cds
Contig1914_320			rbp1-like cg1987-pa NC2alpha [Drosophila melanogaster] >gi|21430234|gb|AAM50795. tpa: gag-pol polyprotein	0.861927	A	0.528435	A	0.528176	A	0.595593	A	0.999509	1.12709	0.940469			Contig1914	Leptospira interrogans serovar lai str. 56601 chromosome I, section 293 of 397 of the complete sequence
Contig1914_511			rbp1-like cg1987-pa NC2alpha [Drosophila melanogaster] >gi|21430234|gb|AAM50795. tpa: gag-pol polyprotein	0.966391	P	0.56165	P,A	0.596783	P,A	0.544965	A	1.06255	0.970292	0.983843			Contig1914	Leptospira interrogans serovar lai str. 56601 chromosome I, section 293 of 397 of the complete sequence
Contig1915_473			N/A	0.995472	A	0.338653	A	0.665435	A	0.852562	A	1.96495	2.51751	0.446183			Contig1915	Mouse DNA sequence from clone RP23-85G19 on chromosome X, completesequence
Contig1915_526			N/A	0.993059	A	0.381845	A	0.554376	A	0.660794	A	1.45184	1.73053	0.628463			Contig1915	Mouse DNA sequence from clone RP23-85G19 on chromosome X, completesequence
Contig1916_518		Contig1916	N/A	0.999029	P	0.297432	A	2.50483	P	0.573942	A	8.42151	1.92966	0.193215			Contig1916	Homo sapiens 12 BAC RP11-174M13 (Roswell Park Cancer Institute Human BACLibrary) complete sequence / putative U5 snRNP-specific protein [Guillardia theta]
Contig1916_558		Contig1916	N/A	0.990764	A	0.534228	A	2.99247	P	0.697503	A	5.60149	1.30563	0.289557			Contig1916	Homo sapiens 12 BAC RP11-174M13 (Roswell Park Cancer Institute Human BACLibrary) complete sequence / putative U5 snRNP-specific protein [Guillardia theta]
Contig1917_353			N/A	0.801384	P	0.0867742	A	0.387171	P	0.244646	P	4.46182	2.81935	0.274681			Contig1917	Homo sapiens chromosome 8, clone RP11-119K7, complete sequence
Contig1917_512			N/A	0.996565	A	0.442671	A	0.61768	A	0.43225	A	1.39535	0.976461	0.843238			Contig1917	Homo sapiens chromosome 8, clone RP11-119K7, complete sequence
Contig1918_484			tpa: gag-pol polyprotein	0.984243	P	0.185675	A	0.523478	P	0.406555	P,A	2.81932	2.1896	0.399288			Contig1918	Schistosoma japonicum non-LTR retrotransposon Sj-pido clone S19A,partial sequence
Contig1918_524			tpa: gag-pol polyprotein	0.99845	P	0.224183	A	0.540549	P	0.373875	P,A	2.41119	1.66772	0.490327			Contig1918	Schistosoma japonicum non-LTR retrotransposon Sj-pido clone S19A,partial sequence
Contig1919_471			nad-dependent deacetylase sirtuin 2 homolog	0.997091	P	0.167032	P	0.615581	P	0.37015	P	3.6854	2.21603	0.338901	0.271341	0.451257	Contig1919	Human DNA sequence from clone RP13-202B6 on chromosome Xp21.1-21.3,complete sequence / SJCHGC03105
Contig1919_616			nad-dependent deacetylase sirtuin 2 homolog	0.995219	P	0.211138	P	0.775001	P	0.44187	P	3.67059	2.0928	0.347018	0.272436	0.477828	Contig1919	Human DNA sequence from clone RP13-202B6 on chromosome Xp21.1-21.3,complete sequence / SJCHGC03105
Contig192_346		Contig192	sjchgc02584 protein [Schistosoma japonicum], similar to LOC414649 protein(Xenopus laevis)	0.997415	P	0.276539	P	2.21574	P	0.712762	P	8.01238	2.57743	0.188861	0.124807	0.387983	Contig192	Homo sapiens 3 BAC RP11-118D22 (Roswell Park Cancer Institute Human BAC Library) complete sequence / SJCHGC02584
Contig192_389		Contig192	sjchgc02584 protein [Schistosoma japonicum], similar to LOC414649 protein(Xenopus laevis)	0.989467	P	0.217458	P	2.03998	P	0.523914	P	9.38106	2.40927	0.169631	0.106598	0.415063	Contig192	Homo sapiens 3 BAC RP11-118D22 (Roswell Park Cancer Institute Human BAC Library) complete sequence / SJCHGC02584
Contig1920_415			abctransmembrane atp-binding hypothetical protein Tc00.1047053506813.10 [Trypanosoma cruz leucine-rich repeat containing protein	0.988443	P	0.124178	P,A	0.530445	P	0.339774	P	4.27166	2.73619	0.285394	0.234101	0.365472	Contig1920	Homo sapiens BAC clone RP11-516O5 from 2, complete sequence / SJCHGC08153
Contig1920_523			abctransmembrane atp-binding hypothetical protein Tc00.1047053506813.10 [Trypanosoma cruz leucine-rich repeat containing protein	0.994984	P	0.16079	P	0.521608	P	0.401669	P	3.24404	2.4981	0.348302	0.308258	0.400304	Contig1920	Homo sapiens BAC clone RP11-516O5 from 2, complete sequence / SJCHGC08153
Contig1921_486			thioredoxin family trp26	0.99687	P	0.269629	P	1.59487	P	0.598719	P	5.91505	2.22053	0.245834	0.16906	0.450343	Contig1921	Oryza sativa chromosome 3 BAC OSJNBb0036F07 genomic sequence, complete sequence / SJCHGC01693
Contig1921_623			thioredoxin family trp26	0.995393	P	0.293716	P	1.47779	P	0.599331	P	5.03138	2.04051	0.28281	0.198753	0.490072	Contig1921	Oryza sativa chromosome 3 BAC OSJNBb0036F07 genomic sequence, complete sequence / SJCHGC01693
Contig1922_10			phosducin-like 3	0.999577	P	0.267365	P,A	0.585932	P	0.538668	P	2.19151	2.01473	0.475484	0.456306	0.496344	Contig1922	Schistosoma japonicum clone ZZZ378 mRNA sequence
Contig1922_30			phosducin-like 3	0.993656	P	0.269467	P,A	0.81042	P	0.506873	P	3.00749	1.88102	0.409123	0.332503	0.531626	Contig1922	Schistosoma japonicum clone ZZZ378 mRNA sequence
Contig1923_520			SJCHGC06349 protein [Schistosoma japonicum]	0.999999	A	1.07426	A	1.0298	A	1.04591	A	0.958611	0.973608	1.03508			Contig1923	Schistosoma mansoni clone pSmPf5 SR2 subfamily B non-LTRretrotransposon within SR2 subfamily B non-LTRretrotransposon
Contig1923_587			SJCHGC06349 protein [Schistosoma japonicum]	0.974924	P	0.333759	A	0.574818	A	0.332043	A	1.72226	0.994859	0.736075			Contig1923	Schistosoma mansoni clone pSmPf5 SR2 subfamily B non-LTRretrotransposon within SR2 subfamily B non-LTRretrotransposon
Contig1927_364			ariadne ubiquitin-conjugating enzyme e2 binding protein homolog 1	0.998347	P	0.629642	P,A	0.825003	P	0.416224	A	1.31027	0.661048	1.01455			Contig1927	Homo sapiens chromosome 3 clone RP11-6B7, complete sequence / SJCHGC01402
Contig1927_404			ariadne ubiquitin-conjugating enzyme e2 binding protein homolog 1	0.973708	A	0.627283	A	0.79142	A	0.462148	A	1.26166	0.736745	1.0008			Contig1927	Homo sapiens chromosome 3 clone RP11-6B7, complete sequence / SJCHGC01402
Contig1929_584			gag-pol polyprotein	0.991289	P	0.172165	A	0.267401	A	0.318363	A	1.55317	1.84918	0.58783			Contig1929	Schistosoma japonicum clone G29A non-LTR retrotransposon SjR2-like, partial sequence / SJCHGC03422
Contig1929_639			gag-pol polyprotein	0.944455	P,A	0.181332	A	0.242282	A	0.179811	A	1.33613	0.991615	0.859201			Contig1929	Schistosoma japonicum clone G29A non-LTR retrotransposon SjR2-like, partial sequence / SJCHGC03422
Contig1930_441		Contig1930	sjchgc03074 protein [Schistosoma japonicum], hypothetical protein, putative transmebrane protein	0.999026	P	0.25616	P	0.912246	P	0.438675	P	3.56124	1.7125	0.379237	0.280801	0.58394	Contig1930	Schistosoma haematobium acetylcholinesterase gene, complete cds / SJCHGC03074
Contig1930_604		Contig1930	sjchgc03074 protein [Schistosoma japonicum], hypothetical protein, putative transmebrane protein	0.936962	A	0.728371	A	0.65644	A	0.67897	A	0.901244	0.932176	1.09086			Contig1930	Schistosoma haematobium acetylcholinesterase gene, complete cds / SJCHGC03074
Contig1934_545			reverse transcriptase-like SJCHGC09829 protein [Schistosoma japonicum]	0.895514	A	0.601919	A	0.538286	A	0.548847	A	0.894284	0.911829	1.10735			Contig1934	Mouse DNA sequence from clone RP23-400F8 on chromosome 4, complete sequence / hypothetical protein MA2711 [Methanosarcina acetivorans C2A]
Contig1934_592			reverse transcriptase-like SJCHGC09829 protein [Schistosoma japonicum]	0.966515	A	0.848108	A	1.31136	A	2.31555	P,A	1.54622	2.73026	0.467675			Contig1934	Mouse DNA sequence from clone RP23-400F8 on chromosome 4, complete sequence / hypothetical protein MA2711 [Methanosarcina acetivorans C2A]
Contig1935_435			cullin 4a	0.994791	P	0.194151	P	0.628436	P	0.409938	P	3.23685	2.11144	0.373951	0.308943	0.473609	Contig1935	Homo sapiens, clone IMAGE:4844539, mRNA / SJCHGC05790
Contig1935_632			cullin 4a	0.996547	P	0.151724	P,A	0.827534	P	0.363475	P	5.45422	2.39564	0.254782	0.183344	0.417426	Contig1935	Homo sapiens, clone IMAGE:4844539, mRNA / SJCHGC05790
Contig1937_587			SJCHGC03496 protein [Schistosoma japonicum] y-box binding protein	0.959984	P,A	0.616702	P,A	1.30556	P	1.99833	M	2.117	3.24036	0.373318			Contig1937	Schistosoma japonicum Y-box DNA-binding protein (YB1) mRNA, YB1-S allele, complete cds / SJCHGC00971
Contig1937_655			SJCHGC03496 protein [Schistosoma japonicum] y-box binding protein	0.999911	P	0.325169	A	1.26193	P	0.44003	A	3.88085	1.35324	0.382111			Contig1937	Schistosoma japonicum Y-box DNA-binding protein (YB1) mRNA, YB1-S allele, complete cds / SJCHGC00971
Contig1939_515			N/A	0.991573	A	0.392755	A	0.848645	A	0.38388	A	2.16075	0.977406	0.637317			Contig1939	Mouse DNA sequence from clone RP23-71K8 on chromosome X, completesequence
Contig1939_555			N/A	0.996524	P	0.279112	P	0.438449	P	0.574143	P	1.57087	2.05704	0.551282	0.636589	0.486136	Contig1939	Mouse DNA sequence from clone RP23-71K8 on chromosome X, completesequence
Contig194_608		Contig194	sjchgc00146 protein>gb|AAP06073.1| similar to NM_022756 hypothetical protein FLJ11730 in Homo sapiens; hypothetical protein FLJ11730 in Homo sapiens [Schistosoma japonicum]	0.996622	P	0.343793	P	1.4328	P	0.949524	P	4.16762	2.76191	0.28862	0.239945	0.362069	Contig194	Schistosoma japonicum clone ZZD123 mRNA sequence / SJCHGC00146
Contig194_829		Contig194	sjchgc00146 protein>gb|AAP06073.1| similar to NM_022756 hypothetical protein FLJ11730 in Homo sapiens; hypothetical protein FLJ11730 in Homo sapiens [Schistosoma japonicum]	0.999993	A	1.0779	A	1.40832	A	1.05503	A	1.30653	0.978783	0.875152			Contig194	Schistosoma japonicum clone ZZD123 mRNA sequence / SJCHGC00146
Contig1940_141		Contig1940	sjchgc00146 protein PREDICTED: similar to NADH dehydrogenase [ubiquinone] flavop caspase 3	0.990754	P	0.104034	A	1.33648	P	0.135649	A	12.8466	1.30389	0.141338			Contig1940	Homo sapiens BAC clone RP11-446J8 from 4, complete sequence / SJCHGC03058
Contig1940_614		Contig1940	sjchgc00146 protein PREDICTED: similar to NADH dehydrogenase [ubiquinone] flavop caspase 3	0.996312	P	0.172482	P	1.26454	P	0.369611	P	7.33145	2.1429	0.211096	0.136399	0.466658	Contig1940	Homo sapiens BAC clone RP11-446J8 from 4, complete sequence / SJCHGC03058
Contig1942_231		Contig1942	caspase 3	0.998074	P	0.21595	A	0.633155	P	0.611511	P	2.93195	2.83172	0.347001			Contig1942	Mus musculus chromosome 9 clone RP23-131E21, complete sequence / ERYTHROCYTE MEMBRANE PROTEIN PFEMP3 [Plasmodium yoelii yoelii]
Contig1942_373		Contig1942	caspase 3	0.997198	P	0.162354	P	0.51272	P	0.395117	P	3.15805	2.43368	0.357671	0.316651	0.4109	Contig1942	Mus musculus chromosome 9 clone RP23-131E21, complete sequence / ERYTHROCYTE MEMBRANE PROTEIN PFEMP3 [Plasmodium yoelii yoelii]
Contig1943_533			repeat organellar protein SJCHGC02571 protein [Schistosoma japonicum] reverse transcriptase-like	0.999343	P	0.299353	P	0.646333	P	0.404012	P	2.1591	1.34962	0.570008	0.463155	0.740949	Contig1943	Schistosoma haematobium acetylcholinesterase gene, complete cds
Contig1943_648			repeat organellar protein SJCHGC02571 protein [Schistosoma japonicum] reverse transcriptase-like	0.99579	P	0.221441	A	0.56067	P	0.352029	P,A	2.53192	1.58972	0.485244			Contig1943	Schistosoma haematobium acetylcholinesterase gene, complete cds
Contig1944_629			SJCHGC05990 protein [Schistosoma japonicum]	0.990762	A	0.949919	A	1.13001	A	0.923856	A	1.18959	0.972563	0.925005			Contig1944	Schistosoma japonicum retrotransposon SjR2 polyprotein gene, completecds / SJCHGC03050
Contig1944_669			SJCHGC05990 protein [Schistosoma japonicum]	0.999963	A	1.23473	A	1.06626	A	1.06497	A	0.863556	0.862512	1.1587			Contig1944	Schistosoma japonicum retrotransposon SjR2 polyprotein gene, completecds / SJCHGC03050
Contig1945_567		Contig1945	protein	0.996123	P	0.138318	A	1.54613	P	0.226698	A	11.1781	1.63897	0.156042			Contig1945	Homo sapiens 3 BAC RP11-281P11 (Roswell Park Cancer Institute Human BAC Library) complete sequence
Contig1945_627		Contig1945	protein	0.99997	P	0.496861	P,A	2.25462	P	0.29749	P,A	4.53772	0.598738	0.389373	0.220375	1.67018	Contig1945	Homo sapiens 3 BAC RP11-281P11 (Roswell Park Cancer Institute Human BAC Library) complete sequence
Contig1946_519			N/A	0.991893	P	0.333145	A	0.337602	A	0.489509	A	1.01338	1.46936	0.805563			Contig1946	Homo sapiens BAC clone RP11-755P13 from 2, complete sequence
Contig1946_559			N/A	0.987943	P	0.614731	P,A	0.32538	A	0.3894	A	0.529304	0.633448	1.72006			Contig1946	Homo sapiens BAC clone RP11-755P13 from 2, complete sequence
Contig1947_482			N/A	0.998323	P	0.176049	P	0.0784994	P,A	0.77605	P	0.445895	4.40815	0.412027	2.24268	0.226852	Contig1947	Mouse DNA sequence from clone RP24-386K1 on chromosome 2, complete sequence
Contig1947_526			N/A	0.999923	A	1.07171	A	1.05895	A	1.05984	A	0.988098	0.988926	1.01162			Contig1947	Mouse DNA sequence from clone RP24-386K1 on chromosome 2, complete sequence
Contig1948_425			sjchgc02261 protein [Schistosoma japonicum], similar to tetraspanin TE736(Schistosoma japonicum)	0.994684	P	0.0100983	A	0.01	A	0.01	A	0.990265	0.990265	1.00983			Contig1948	S.pombe chromosome I cosmid c31A2 / SJCHGC02261
Contig1948_665			sjchgc02261 protein [Schistosoma japonicum], similar to tetraspanin TE736(Schistosoma japonicum)	0.995779	P	0.01	A	0.01	A	0.010917	P,A	1	1.0917	0.956161			Contig1948	S.pombe chromosome I cosmid c31A2 / SJCHGC02261
Contig1949_433			N/A	0.997159	P	0.124035	P	0.0121691	P,A	0.287381	P	0.0981099	2.31694	0.828142	10.1927	0.431605	Contig1949	Homo sapiens glioma tumor suppressor candidate region gene 2,mRNA (cDNA clone MGC:19683 IMAGE:3501649), complete cds
Contig1949_517			N/A	0.99825	P	0.104467	P	0.0109101	P,A	0.318043	P	0.104435	3.04442	0.635151	9.57532	0.328469	Contig1949	Homo sapiens glioma tumor suppressor candidate region gene 2,mRNA (cDNA clone MGC:19683 IMAGE:3501649), complete cds
Contig1950_142			N/A	0.98271	P	0.234254	A	0.784772	P	0.486419	P,A	3.35009	2.07646	0.368559			Contig1950	Human DNA sequence from clone RP3-524E15 on chromosome 6p21, complete sequence
Contig1950_62			N/A	0.976087	A	1.56526	A	0.62512	A	0.713634	A	0.399372	0.455922	2.33838			Contig1950	Human DNA sequence from clone RP3-524E15 on chromosome 6p21, complete sequence
Contig1952_298			N/A	0.999543	P	0.01	A	0.01	A	0.0423886	P	1	4.23886	0.381763			Contig1952	Medicago sativa mRNA for selenium binding protein (sbp gene) / orf178 [Tetrahymena pyriformis]
Contig1952_505			N/A	0.968597	A	1.30853	A	0.726659	A	0.765607	A	0.555325	0.58509	1.75375			Contig1952	Medicago sativa mRNA for selenium binding protein (sbp gene) / orf178 [Tetrahymena pyriformis]
Contig1953_452			tpa: endonuclease-reverse transcriptase	0.983446	P	0.346266	A	1.65193	P	0.699079	P,A	4.77069	2.01891	0.294568			Contig1953	Medicago sativa mRNA for selenium binding protein (sbp gene)
Contig1953_493			tpa: endonuclease-reverse transcriptase	0.999713	A	1.05473	A	1.05337	A	1.11623	A	0.998717	1.05831	0.972279			Contig1953	Medicago sativa mRNA for selenium binding protein (sbp gene)
Contig1955_182			endonuclease reverse transcriptase	0.999865	A	1.25668	A	1.10696	A	1.061	A	0.880857	0.844291	1.15932			Contig1955	Leptospira interrogans putative lipoprotein qlp42 gene, complete cds
Contig1955_351			endonuclease reverse transcriptase	0.965247	A	0.344769	A	1.24483	P,A	0.386452	A	3.61062	1.1209	0.422697			Contig1955	Leptospira interrogans putative lipoprotein qlp42 gene, complete cds
Contig1959_424			ectonucleotide pyrophosphatase phosphodiesterase 5	0.995986	P	0.190373	P,A	0.476105	P	0.310746	P,A	2.5009	1.6323	0.483886	0.399856	0.612633	Contig1959	Homo sapiens chromosome 8, clone RP5-1009N12, complete sequence / SJCHGC03142
Contig1959_490			ectonucleotide pyrophosphatase phosphodiesterase 5	0.99923	P	0.168146	A	0.387683	A	0.266509	A	2.30563	1.58498	0.514057			Contig1959	Homo sapiens chromosome 8, clone RP5-1009N12, complete sequence / SJCHGC03142
Contig196_793			SJCHGC06276 protein [Schistosoma japonicum] cg9132-isoform b	0.99642	P	0.287836	P	0.879216	P	0.428182	P	3.05457	1.48759	0.440319	0.327378	0.672229	Contig196	Schistosoma japonicum clone ZZD434 mRNA sequence
Contig196_858			SJCHGC06276 protein [Schistosoma japonicum] cg9132-isoform b	0.999342	A	2.22506	P,A	0.813235	A	0.944473	A	0.365489	0.42447	2.53178			Contig196	Schistosoma japonicum clone ZZD434 mRNA sequence
Contig1960_540			N/A	1	A	1.02092	A	1.5076	A	1.03038	A	1.47671	1.00927	0.804514			Contig1960	Schistosoma japonicum Sj-alpha-1 retroposon-like sequence / SJCHGC09721
Contig1960_580			N/A	0.99981	A	1.12099	A	1.04086	A	1.06891	A	0.928521	0.953535	1.06267			Contig1960	Schistosoma japonicum Sj-alpha-1 retroposon-like sequence / SJCHGC09721
Contig1961_450			sjchgc03114 protein [Schistosoma japonicum], hypothetical protein containing Protein prenyltransferase, alpha subunit domaincontaining Protein prenyltransferase, alpha subunit domain	0.998692	P	0.555932	P	0.38364	P	0.487728	P	0.690084	0.877315	1.276	1.4491	1.13984	Contig1961	Homo sapiens BAC clone RP11-769N11 from 2, complete sequence / SJCHGC03114
Contig1961_490			sjchgc03114 protein [Schistosoma japonicum], hypothetical protein containing Protein prenyltransferase, alpha subunit domaincontaining Protein prenyltransferase, alpha subunit domain	0.994911	P	0.462022	P	0.410051	P	0.459804	P	0.887512	0.995198	1.0623	1.12674	1.00483	Contig1961	Homo sapiens BAC clone RP11-769N11 from 2, complete sequence / SJCHGC03114
Contig1962_419			ank accession number bc003643 riken cdna 3222401g21 gene in homo sapiens	0.881486	P,A	0.289594	A	0.887256	P,A	0.32447	A	3.06379	1.12043	0.477986			Contig1962	Schistosoma japonicum clone ZZZ226 mRNA sequence
Contig1962_460			ank accession number bc003643 riken cdna 3222401g21 gene in homo sapiens	0.944773	A	0.921714	A	0.728205	A	0.569844	A	0.790055	0.618244	1.42015			Contig1962	Schistosoma japonicum clone ZZZ226 mRNA sequence
Contig1963_655		Contig1963	glutathione s-transferase	0.997194	P	0.400544	P	1.70707	P	0.528315	P	4.26187	1.31899	0.358367	0.234639	0.758155	Contig1963	Schistosoma mansoni glutathione S-transferase omega mRNA, complete cds / SJCHGC02299
Contig1963_735		Contig1963	glutathione s-transferase	0.999834	A	1.1015	A	1.04368	A	1.06607	A	0.947501	0.967832	1.0442			Contig1963	Schistosoma mansoni glutathione S-transferase omega mRNA, complete cds / SJCHGC02299
Contig1964_780			glutathione s-transferase SJCHGC01070 protein [Schistosoma japonicum] cofilin tropomyosin-type actin-binding protein	0.999853	A	1.06329	A	1.03148	A	1.0375	A	0.97009	0.975747	1.02784			Contig1964	Drosophila melanogaster X BAC RP98-1A14 (Roswell Park Cancer Institute Drosophila BAC Library) complete sequence / SJCHGC02867
Contig1964_821			glutathione s-transferase SJCHGC01070 protein [Schistosoma japonicum] cofilin tropomyosin-type actin-binding protein	0.97774	P,A	0.33998	A	0.704991	A	0.611861	A	2.07363	1.7997	0.516352			Contig1964	Drosophila melanogaster X BAC RP98-1A14 (Roswell Park Cancer Institute Drosophila BAC Library) complete sequence / SJCHGC02867
Contig1965_312			fatty acid binding protein	0.995456	P	0.288298	P	0.622911	P	0.419042	P	2.16065	1.45351	0.553379	0.462823	0.687991	Contig1965	Schistosoma japonicum fatty acid binding protein mRNA, complete cds
Contig1965_441			fatty acid binding protein	0.998758	P	0.307285	P	0.489959	P	0.390419	P	1.59448	1.27054	0.698075	0.627164	0.787065	Contig1965	Schistosoma japonicum fatty acid binding protein mRNA, complete cds
Contig1966_627		Contig1966	cathepsin l	0.999919	P	2.98662	P	0.0216954	P	0.0181638	P,A	0.0072642	0.00608171	149.859	137.661	164.427	Contig1966	Schistosoma japonicum clone ZZD209 mRNA sequence / SJCHGC06860
Contig1966_668		Contig1966	cathepsin l	0.997155	P	3.08905	P	0.01	A	0.01	A	0.00323724	0.00323724	308.905			Contig1966	Schistosoma japonicum clone ZZD209 mRNA sequence / SJCHGC06860
Contig1967_498			cathepsin l endonuclease-reverse transcriptase	0.995423	P	0.403971	P	0.672851	P	0.390113	P	1.66559	0.965695	0.760084	0.600387	1.03552	Contig1967	Schistosoma japonicum clone T1A non-LTR retrotransposon SjR2-like, partial sequence
Contig1967_538			cathepsin l endonuclease-reverse transcriptase	0.995944	P	0.23008	P	0.577622	P	0.367664	P	2.51052	1.59798	0.486795	0.398324	0.625789	Contig1967	Schistosoma japonicum clone T1A non-LTR retrotransposon SjR2-like, partial sequence
Contig1968_154			member ras oncogene family	0.999993	P	0.209305	A	0.413617	A	0.256513	A	1.97614	1.22554	0.624671			Contig1968	L.stagnalis LS-rab2 mRNA / YubD [Bacillus sp. NRRL B-14911]
Contig1968_247			member ras oncogene family	0.98747	P	0.261428	P	0.44065	P	0.217104	P,A	1.68555	0.830454	0.79491	0.593277	1.20416	Contig1968	L.stagnalis LS-rab2 mRNA / YubD [Bacillus sp. NRRL B-14911]
Contig1969_381		Contig1969	transmembrane protein 56	0.994787	P	0.22928	P	1.01212	P	0.271684	P	4.41436	1.18495	0.357187	0.226533	0.843921	Contig1969	Rattus norvegicus 4 BAC CH230-241A9 (Childrens Hospital Oakland Research Institute) complete sequence / SJCHGC06538
Contig1969_451		Contig1969	transmembrane protein 56	0.9949	P	0.207262	P	0.956441	P	0.250134	P	4.61465	1.20685	0.343554	0.216701	0.828604	Contig1969	Rattus norvegicus 4 BAC CH230-241A9 (Childrens Hospital Oakland Research Institute) complete sequence / SJCHGC06538
Contig197_144			transmembrane protein 56 SJCHGC06306 protein [Schistosoma japonicum] defective in germ line development family member (gld-2)	0.994039	P	0.520754	A	0.722518	A	0.360195	A	1.38744	0.691679	0.961944			Contig197	Bacteroides thetaiotaomicron VPI-5482, section 5 of 21 of the complete genome / SJCHGC06948
Contig197_325			transmembrane protein 56 SJCHGC06306 protein [Schistosoma japonicum] defective in germ line development family member (gld-2)	0.992694	P	0.205369	P	0.81609	P	0.420921	P	3.97378	2.04958	0.332041	0.25165	0.487904	Contig197	Bacteroides thetaiotaomicron VPI-5482, section 5 of 21 of the complete genome / SJCHGC06948
Contig1970_120			SJCHGC02411 protein [Schistosoma japonicum] sirtuin (silent mating type information regulation 2 homolog) 6	0.997381	P	0.100743	A	1.03692	P	0.278845	P,A	10.2927	2.7679	0.153132			Contig1970	Schistosoma japonicum clone ZZD513 mRNA sequence
Contig1970_194			SJCHGC02411 protein [Schistosoma japonicum] sirtuin (silent mating type information regulation 2 homolog) 6	0.994881	P	0.180675	P	1.161	P	0.412641	P	6.42589	2.28389	0.229627	0.15562	0.43785	Contig1970	Schistosoma japonicum clone ZZD513 mRNA sequence
Contig1971_186			SJCHGC05858 protein [Schistosoma japonicum]	0.989199	P	0.305359	A	0.635256	P	0.399763	P,A	2.08036	1.30915	0.590056			Contig1971	Homo sapiens chromosome 3 clone RP11-9J18, complete sequence
Contig1971_232			SJCHGC05858 protein [Schistosoma japonicum]	0.991881	A	0.84999	A	1.23261	A	0.852781	A	1.45015	1.00328	0.815184			Contig1971	Homo sapiens chromosome 3 clone RP11-9J18, complete sequence
Contig1973_763			eukaryotic elongationselenocysteine-trna-specific	0.999967	A	1.04372	A	1.03747	A	1.07594	A	0.994016	1.03088	0.987707			Contig1973	Zebrafish DNA sequence from clone CH211-66E19, complete sequence / SJCHGC00815
Contig1973_803			eukaryotic elongationselenocysteine-trna-specific	0.99995	A	1.02284	A	1.02826	A	1.03221	A	1.0053	1.00916	0.992822			Contig1973	Zebrafish DNA sequence from clone CH211-66E19, complete sequence / SJCHGC00815
Contig1974_266			ribosomal protein s25	0.995407	P	0.247847	P	1.17513	P	0.394516	P	4.74134	1.59177	0.315801	0.210911	0.628232	Contig1974	Schistosoma mansoni trans-spliced mRNA, complete cds / SJCHGC03475
Contig1974_766			ribosomal protein s25	0.928904	A	0.629246	A	0.845673	A	0.638315	A	1.34395	1.01441	0.848047			Contig1974	Schistosoma mansoni trans-spliced mRNA, complete cds / SJCHGC03475
Contig1975_231			SJCHGC06223 protein [Schistosoma japonicum]	0.99869	P	0.256247	P	0.434961	P	0.401144	P	1.69743	1.56546	0.612954	0.589127	0.638791	Contig1975	Drosophila melanogaster chromosome 3R, section 13 of 118 of the completesequence / SJCHGC02019
Contig1975_265			SJCHGC06223 protein [Schistosoma japonicum]	0.995273	P	0.271058	P	0.582735	P	0.456562	P	2.14986	1.68437	0.521618	0.465147	0.593694	Contig1975	Drosophila melanogaster chromosome 3R, section 13 of 118 of the completesequence / SJCHGC02019
Contig1976_368			small glutamine-rich tetratricopeptide [Schistosoma japonicu	0.999917	A	1.09066	A	1.02848	A	1.04224	A	0.942993	0.955609	1.05341			Contig1976	Schistosoma japonicum non-LTR retrotransposon Sj-pido clone S19A,partial sequence / SJCHGC03251
Contig1976_408			small glutamine-rich tetratricopeptide [Schistosoma japonicu	0.998151	P	0.364475	P	0.468821	P	0.600473	P	1.28629	1.6475	0.681712	0.777429	0.60698	Contig1976	Schistosoma japonicum non-LTR retrotransposon Sj-pido clone S19A,partial sequence / SJCHGC03251
Contig1978_449			proteinase inhibitorserpin	0.998819	P	0.163164	P,A	0.185936	P	0.352867	P	1.13957	2.16266	0.605651	0.877524	0.462393	Contig1978	Gallus gallus chromosome UNK clone TAM32-50F18, complete sequence / SJCHGC02039
Contig1978_613			proteinase inhibitorserpin	0.997754	P	0.174151	P,A	0.348953	P	0.454406	P	2.00373	2.60926	0.433558	0.499068	0.383251	Contig1978	Gallus gallus chromosome UNK clone TAM32-50F18, complete sequence / SJCHGC02039
Contig1979_22			N/A	0.996611	A	0.422396	A	0.432744	A	0.432758	A	1.0245	1.02453	0.976072			Contig1979	Homo sapiens 12q BAC RP11-654D12 (Roswell Park Cancer Institute Human BACLibrary) complete sequence / putative protein [Arabidopsis thaliana]
Contig1979_299			N/A	0.999916	A	1.2922	A	1.04047	A	1.03253	A	0.80519	0.799044	1.2467			Contig1979	Homo sapiens 12q BAC RP11-654D12 (Roswell Park Cancer Institute Human BACLibrary) complete sequence / putative protein [Arabidopsis thaliana]
Contig1980_75		Contig1980	sjchgc04063 protein [Schistosoma japonicum], hypothetical protein	0.996043	P	0.308159	P	0.904986	P	0.846422	P	2.93675	2.74671	0.351898	0.340512	0.364072	Contig1980	Human DNA sequence from clone RP11-295B17 on chromosome 13, completesequence / SJCHGC04063
Contig1980_766		Contig1980	sjchgc04063 protein [Schistosoma japonicum], hypothetical protein	0.999723	A	1.0361	A	1.04498	A	1.06469	A	1.00857	1.02759	0.982241			Contig1980	Human DNA sequence from clone RP11-295B17 on chromosome 13, completesequence / SJCHGC04063
Contig1981_402			cytoskeletal protein dynamin 2 isoform 8	0.965596	A	0.974326	A	1.52075	A	0.832677	A	1.56082	0.854618	0.828008			Contig1981	Mus musculus chromosome 1, clone RP23-210C21, complete sequence / SJCHGC04623
Contig1981_451			cytoskeletal protein dynamin 2 isoform 8	0.977167	A	0.830819	A	1.30998	A	0.961902	A	1.57673	1.15778	0.731394			Contig1981	Mus musculus chromosome 1, clone RP23-210C21, complete sequence / SJCHGC04623
Contig1983_522			endonuclease-reverse transcriptase	0.999862	A	1.08111	A	1.04955	A	1.0789	A	0.970805	0.997958	1.01587			Contig1983	Schistosoma mansoni adenylosuccinate lyase (ASL) gene, exons 6, 7, 8,and complete cds; long terminal repeat retrotransposon,complete sequence / SJCHGC03163
Contig1983_563			endonuclease-reverse transcriptase	0.977839	A	0.490279	A	1.06711	P,A	0.647566	A	2.17654	1.32081	0.57186			Contig1983	Schistosoma mansoni adenylosuccinate lyase (ASL) gene, exons 6, 7, 8,and complete cds; long terminal repeat retrotransposon,complete sequence / SJCHGC03163
Contig1984_179			luc7-like 2	0.99843	P	0.314598	A	0.86392	P	0.674285	P	2.74611	2.14333	0.409045			Contig1984	Mouse DNA sequence from clone RP23-237K13 on chromosome 4, completesequence / CG7564-PA [Drosophila melanogaster] gb|AAX33565.1|
Contig1984_90			luc7-like 2	0.977346	P,A	0.311925	A	0.963914	P	0.600953	P,A	3.09021	1.9266	0.39866			Contig1984	Mouse DNA sequence from clone RP23-237K13 on chromosome 4, completesequence / CG7564-PA [Drosophila melanogaster] gb|AAX33565.1|
Contig1985_647			phosphatidylinositol-4-phosphate 5-typealpha	0.992309	P	0.286005	P	0.58992	P	0.250832	P	2.06262	0.877018	0.680356	0.48482	1.14023	Contig1985	Zebrafish DNA sequence from clone DKEY-172O19 in linkage group 22,complete sequence / SJCHGC06736
Contig1985_687			phosphatidylinositol-4-phosphate 5-typealpha	0.992818	P	0.275667	A	0.662717	P	0.310186	A	2.40405	1.12522	0.566689			Contig1985	Zebrafish DNA sequence from clone DKEY-172O19 in linkage group 22,complete sequence / SJCHGC06736
Contig1986_56			SJCHGC06288 protein [Schistosoma japonicum] vesicle-associated membrane protein 1	0.936181	A	0.696859	A	1.19138	A	0.71335	A	1.70964	1.02366	0.731716			Contig1986	Schistosoma mansoni synaptobrevin-like protein trans-spliced mRNA, using 5 spliced leader addition site and alternatively spliced, complete cds / SJCHGC02091
Contig1986_726			SJCHGC06288 protein [Schistosoma japonicum] vesicle-associated membrane protein 1	0.999937	A	1.0861	A	1.05633	A	1.17889	A	0.972588	1.08543	0.97181			Contig1986	Schistosoma mansoni synaptobrevin-like protein trans-spliced mRNA, using 5 spliced leader addition site and alternatively spliced, complete cds / SJCHGC02091
Contig1988_176			N/A	0.99739	P	0.0815771	A	0.0824667	A	0.0839866	A	1.01091	1.02954	0.98018			Contig1988	Psychotria zombamontana ribosomal protein S16 (rps16) gene, partial sequence; chloroplast gene for chloroplast product
Contig1988_216			N/A	0.998362	P	0.131804	A	0.11061	A	0.0962289	A	0.8392	0.730091	1.27446			Contig1988	Psychotria zombamontana ribosomal protein S16 (rps16) gene, partial sequence; chloroplast gene for chloroplast product
Contig199_1			sjchgc01006 protein>gb|AAP06481.1| hypothetical protein [Schistosoma japonicum]	0.913022	A	0.625617	A	0.685075	A	0.626077	A	1.09504	1.00073	0.954302			Contig199	Schistosoma japonicum clone ZZZ455 mRNA sequence
Contig199_97			sjchgc01006 protein>gb|AAP06481.1| hypothetical protein [Schistosoma japonicum]	0.990645	P	0.156732	A	1.51122	P	0.447499	P	9.64205	2.85519	0.160035			Contig199	Schistosoma japonicum clone ZZZ455 mRNA sequence
Contig1993_328			sjchgc02961 protein [Schistosoma japonicum], similar to Hypothetical protein CBG21915(Caenorhabditis briggsae)	0.998742	P	0.271233	A	0.620391	P,A	0.4607	A	2.2873	1.69854	0.501776			Contig1993	Mouse DNA sequence from clone RP23-110F5 on chromosome 4, complete sequence / SJCHGC02961
Contig1993_562			sjchgc02961 protein [Schistosoma japonicum], similar to Hypothetical protein CBG21915(Caenorhabditis briggsae)	0.992105	P	0.231322	P	0.924947	P	0.568592	P	3.99852	2.45801	0.309764	0.250093	0.406834	Contig1993	Mouse DNA sequence from clone RP23-110F5 on chromosome 4, complete sequence / SJCHGC02961
Contig1994_652			phosphoribosyl pyrophosphate synthetase-associated protein 2	0.996968	P	0.126455	P	0.636668	P	0.311435	P	5.03475	2.46281	0.266753	0.19862	0.406039	Contig1994	Equus caballus patched mRNA, partial cds / SJCHGC00941
Contig1994_713			phosphoribosyl pyrophosphate synthetase-associated protein 2	0.999791	P	0.112176	A	0.457477	P,A	0.236524	A	4.07822	2.10851	0.323272			Contig1994	Equus caballus patched mRNA, partial cds / SJCHGC00941
Contig1995_709			dihydrolipoamide dehydrogenase [Culex pipiens quinquefasciat	0.991464	A	1.0025	A	1.07066	A	0.971053	A	1.06799	0.968633	0.982018			Contig1995	Schistosoma japonicum retrotransposon Gulliver clone M22A, partial sequence
Contig1995_749			dihydrolipoamide dehydrogenase [Culex pipiens quinquefasciat	0.933923	A	2.03469	P,A	2.74711	P,A	0.983295	A	1.35013	0.483265	1.09087			Contig1995	Schistosoma japonicum retrotransposon Gulliver clone M22A, partial sequence
Contig1996_708			N/A	0.999996	A	1.63528	A	1.02728	A	1.10191	A	0.628199	0.673838	1.53605			Contig1996	Schistosoma japonicum clone ZZD1358 mRNA sequence / SJCHGC06885
Contig1996_748			N/A	0.990874	A	0.905296	A	1.10512	A	0.905049	A	1.22073	0.999727	0.900716			Contig1996	Schistosoma japonicum clone ZZD1358 mRNA sequence / SJCHGC06885
Contig1998_615			sjchgc03000 protein [Schistosoma japonicum], similar to polyprotein(Schistosoma japonicum)	0.985125	A	0.319283	A	0.45058	A	0.333215	A	1.41123	1.04363	0.81471			Contig1998	Schistosoma japonicum retrotransposon SjR2 polyprotein gene, completecds
Contig1998_680			sjchgc03000 protein [Schistosoma japonicum], similar to polyprotein(Schistosoma japonicum)	0.988468	A	0.588112	A	0.784733	A	0.486614	A	1.33432	0.827417	0.92518			Contig1998	Schistosoma japonicum retrotransposon SjR2 polyprotein gene, completecds
Contig20_338			sjchgc04714 protein [Schistosoma japonicum], hypothetical protein	0.988988	A	1.39796	A	0.903109	A	0.89855	A	0.646021	0.64276	1.55185			Contig20	Oncorhynchus mykiss mmp mRNA for matrix metalloproteinase, complete cds / SJCHGC04714
Contig20_378			sjchgc04714 protein [Schistosoma japonicum], hypothetical protein	0.999999	A	1.05963	A	1.05893	A	1.10767	A	0.999336	1.04533	0.978152			Contig20	Oncorhynchus mykiss mmp mRNA for matrix metalloproteinase, complete cds / SJCHGC04714
Contig2000_133			cg4236	0.993985	P	0.183181	P	1.66625	P	0.390833	P	9.09617	2.13358	0.178098	0.109936	0.468695	Contig2000	Schistosoma japonicum clone ZZZ474 mRNA sequence / SJCHGC09173
Contig2000_243			cg4236	0.995153	P	0.238912	P	1.70602	P	0.473017	P	7.1408	1.97988	0.219282	0.14004	0.505081	Contig2000	Schistosoma japonicum clone ZZZ474 mRNA sequence / SJCHGC09173
Contig2005_673			N/A	0.999172	A	1.2152	A	0.987723	A	1.19721	A	0.812805	0.985198	1.11235			Contig2005	Mouse DNA sequence from clone RP23-370G8 on chromosome 11, completesequence
Contig2005_733			N/A	0.990682	A	0.321951	A	0.856744	A	0.408478	A	2.6611	1.26876	0.508924			Contig2005	Mouse DNA sequence from clone RP23-370G8 on chromosome 11, completesequence
Contig2006_437			N/A	0.889017	P,A	0.355081	A	0.910919	M,A	0.395454	A	2.56538	1.1137	0.543614			Contig2006	Schistosoma japonicum ATP synthase lipid-binding protein-like protein mRNA, complete cds
Contig2006_477			N/A	0.999857	A	4.61395	P,A	1.03304	A	1.05547	A	0.223895	0.228757	4.41841			Contig2006	Schistosoma japonicum ATP synthase lipid-binding protein-like protein mRNA, complete cds
Contig2007_719			N/A	0.999967	A	1.10316	A	1.07244	A	1.08153	A	0.97216	0.980394	1.0243			Contig2007	Zebrafish DNA sequence from clone DKEY-31E10 in linkage group 1, complete sequence
Contig2007_729			N/A	0.999823	A	1.0945	A	1.04	A	1.05955	A	0.950211	0.968075	1.0426			Contig2007	Zebrafish DNA sequence from clone DKEY-31E10 in linkage group 1, complete sequence
Contig2008_658			ank accession number ae003423 cg3073 gene product in drosophila melanogaster	0.999742	A	1.11296	A	1.06857	A	1.06791	A	0.960113	0.959524	1.04186			Contig2008	Schistosoma japonicum clone ZZD403 mRNA sequence
Contig2008_719			ank accession number ae003423 cg3073 gene product in drosophila melanogaster	0.999994	A	1.06064	A	1.052	A	1.24426	A	0.991854	1.17312	0.923798			Contig2008	Schistosoma japonicum clone ZZD403 mRNA sequence
Contig2017_579			sjchgc00752 protein [Schistosoma japonicum], similar to AAO52024-similar to Dictyostelium discoideum (Slime mold). Homeobox-containing protein (Fragment)	0.999969	A	2.14186	A	1.02708	A	1.11777	A	0.479524	0.521869	1.99722			Contig2017	Zebrafish DNA sequence from clone CH211-222C22 in linkage group 5, complete sequence / SJCHGC00752
Contig2017_662			sjchgc00752 protein [Schistosoma japonicum], similar to AAO52024-similar to Dictyostelium discoideum (Slime mold). Homeobox-containing protein (Fragment)	0.895396	A	0.681206	A	0.922499	A	0.569708	A	1.35421	0.836323	0.913018			Contig2017	Zebrafish DNA sequence from clone CH211-222C22 in linkage group 5, complete sequence / SJCHGC00752
Contig2018_268		Contig2018	N/A	0.996036	P	0.374046	P	0.242892	P	0.427429	P	0.649363	1.14272	1.11602	1.53997	0.875107	Contig2018	Human chromosome 14 DNA sequence BAC R-248J18 of library RPCI-11 fromchromosome 14 of Homo sapiens (Human), complete sequence / hypothetical protein Tb11.01.1180 [Trypanosoma brucei]
Contig2018_388		Contig2018	N/A	0.997263	P	0.410916	P	0.402774	P	0.580473	P	0.980187	1.41263	0.835834	1.02021	0.707899	Contig2018	Human chromosome 14 DNA sequence BAC R-248J18 of library RPCI-11 fromchromosome 14 of Homo sapiens (Human), complete sequence / hypothetical protein Tb11.01.1180 [Trypanosoma brucei]
Contig2019_449			phosphoglucomutase 1	0.996822	P	0.229027	P	0.577786	P	0.412228	P	2.52278	1.79991	0.462675	0.396388	0.555584	Contig2019	Mus musculus chromosome 7 clone RP23-416P14, complete sequence / SJCHGC09069
Contig2019_489			phosphoglucomutase 1	0.996771	P	0.220807	P	0.527104	P	0.418121	P	2.38716	1.8936	0.467206	0.418907	0.528095	Contig2019	Mus musculus chromosome 7 clone RP23-416P14, complete sequence / SJCHGC09069
Contig2024_364			kallikreinplasma (fletcher factor) 1	0.999912	P	0.162851	P,A	0.0915403	A	0.197978	P,A	0.562112	1.2157	1.12498			Contig2024	Homo sapiens BAC clone RP11-328J2 from 7, complete sequence / SJCHGC01895
Contig2024_404			kallikreinplasma (fletcher factor) 1	0.995448	P	0.105656	P	0.0534016	P,A	0.221365	P	0.505427	2.09514	0.769062	1.97852	0.477294	Contig2024	Homo sapiens BAC clone RP11-328J2 from 7, complete sequence / SJCHGC01895
Contig2025_557			N/A	0.959603	A	0.569617	A	0.670335	A	0.488312	A	1.17682	0.857263	0.983246			Contig2025	Homo sapiens chromosome 8, clone RP11-705O24, complete sequence
Contig2025_611			N/A	0.972997	A	0.650409	A	1.14445	A	1.59363	P,A	1.75958	2.4502	0.475083			Contig2025	Homo sapiens chromosome 8, clone RP11-705O24, complete sequence
Contig2027_654		Contig2027	N/A	0.999103	P	0.0670508	P,A	0.127143	P	0.124573	P	1.89621	1.85789	0.532751	0.527367	0.538246	Contig2027	Human DNA sequence from clone RP5-1000G17 on chromosome 6, complete sequence / hypothetical protein PB405602.00.0 [Plasmodium berghei]
Contig2027_694		Contig2027	N/A	0.996331	P	0.049427	P,A	0.124975	P	0.130313	P	2.52847	2.63648	0.387225	0.395495	0.379294	Contig2027	Human DNA sequence from clone RP5-1000G17 on chromosome 6, complete sequence / hypothetical protein PB405602.00.0 [Plasmodium berghei]
Contig2034_660			N/A	0.991802	A	1.00181	A	1.52128	P,A	0.341306	A	1.51852	0.340689	1.07572			Contig2034	Papio anubis clone rp41-5c11, complete sequence
Contig2034_701			N/A	0.936604	P	0.136656	A	0.936585	P	0.38106	P	6.8536	2.78847	0.207424			Contig2034	Papio anubis clone rp41-5c11, complete sequence
Contig2035_127			N/A	0.999896	A	1.0773	A	1.98446	A	1.66051	A	1.84207	1.54136	0.591117			Contig2035	Caenorhabditis elegans cosmid Y53G8B, complete sequence
Contig2035_241			N/A	0.998424	P	0.259308	P	1.06308	P	0.810601	P	4.09969	3.12601	0.27679	0.243921	0.319897	Contig2035	Caenorhabditis elegans cosmid Y53G8B, complete sequence
Contig2037_570			SJCHGC06542 protein [Schistosoma japonicum] gag-pol polyprotein	0.99638	P	0.225764	P	1.09258	P	0.471441	P	4.8395	2.0882	0.288696	0.206633	0.478881	Contig2037	Schistosoma japonicum non-LTR retrotransposon Sj-pido clone S19A,partial sequence
Contig2037_705			SJCHGC06542 protein [Schistosoma japonicum] gag-pol polyprotein	0.995664	P	0.299959	P	0.955887	P	0.555729	P	3.18672	1.85268	0.396872	0.313802	0.539758	Contig2037	Schistosoma japonicum non-LTR retrotransposon Sj-pido clone S19A,partial sequence
Contig2039_571			sjchgc09144 protein [Schistosoma japonicum], similar to polyprotein(Schistosoma japonicum)	0.605381	P,A	0.215762	A	0.322471	A	0.259435	A	1.49457	1.20241	0.741571			Contig2039	Mus musculus chromosome 13 clone RP23-400M7, complete sequence / SJCHGC09144
Contig2039_717			sjchgc09144 protein [Schistosoma japonicum], similar to polyprotein(Schistosoma japonicum)	0.997417	A	0.774566	A	0.750933	A	0.748127	A	0.969488	0.965866	1.0334			Contig2039	Mus musculus chromosome 13 clone RP23-400M7, complete sequence / SJCHGC09144
Contig204_292		Contig204	N/A	0.990219	P	0.185859	P	0.907432	P	0.419865	P	4.88237	2.25905	0.280056	0.204819	0.442664	Contig204	Cyanolyca mirabilis MXJ442 mitochondrial control region, completesequence; tRNA-Glu and tRNA-Phe genes, partial sequence;mitochondrial genes for mitochondrial products
Contig204_788		Contig204	N/A	0.998118	P	0.188071	P,A	0.80069	P	0.349924	P	4.25737	1.86059	0.326906	0.234887	0.537464	Contig204	Cyanolyca mirabilis MXJ442 mitochondrial control region, completesequence; tRNA-Glu and tRNA-Phe genes, partial sequence;mitochondrial genes for mitochondrial products
Contig2042_664			serine arginine repetitive matrix 1	0.998652	P	0.282054	A	0.733465	P,A	0.283699	A	2.60044	1.00583	0.554589			Contig2042	Oryza sativa (japonica cultivar-group) cDNA clone:001-040-A09, full insert sequence
Contig2042_704			serine arginine repetitive matrix 1	0.999766	A	1.04273	A	1.03735	A	1.30957	A	0.994844	1.25591	0.888591			Contig2042	Oryza sativa (japonica cultivar-group) cDNA clone:001-040-A09, full insert sequence
Contig2045_656			l-isoaspartyl protein carboxyl methyltransferase	0.998438	P	0.177579	P	1.33674	P	0.333728	P	7.52756	1.87932	0.21261	0.132845	0.532107	Contig2045	Homo sapiens 12 BAC RP13-977J11 (Roswell Park Cancer Institute Human BAC Library) complete sequence
Contig2045_696			l-isoaspartyl protein carboxyl methyltransferase	0.995362	P	0.173488	P	1.26598	P	0.321298	P	7.2972	1.85199	0.218599	0.137039	0.539961	Contig2045	Homo sapiens 12 BAC RP13-977J11 (Roswell Park Cancer Institute Human BAC Library) complete sequence
Contig2047_545			N/A	0.997667	P	0.81989	P	0.0638671	P,A	0.0515182	A	0.0778972	0.0628355	14.2113			Contig2047	Mouse DNA sequence from clone RP23-247K19 on chromosome X, completesequence
Contig2047_606			N/A	0.999436	P	0.726396	A	0.20232	A	0.19427	A	0.278526	0.267444	3.6632			Contig2047	Mouse DNA sequence from clone RP23-247K19 on chromosome X, completesequence
Contig205_544			alportmentalmidface hypoplasia and elliptocytosis chromosomalgene 1	0.996622	P	0.2414	P	1.02581	P	0.476645	P	4.24942	1.9745	0.321341	0.235326	0.506458	Contig205	Oryza sativa (japonica cultivar-group) chromosome 3 clone OJ1781E12, complete sequence / SJCHGC01811
Contig205_637			alportmentalmidface hypoplasia and elliptocytosis chromosomalgene 1	0.996078	P	0.246137	P	1.02451	P	0.490999	P	4.16236	1.99482	0.324824	0.240248	0.501298	Contig205	Oryza sativa (japonica cultivar-group) chromosome 3 clone OJ1781E12, complete sequence / SJCHGC01811
Contig2050_663			sjchgc06868 protein [Schistosoma japonicum], hypothetical protein	0.999996	A	1.06759	A	1.06074	A	1.12001	A	0.993581	1.04911	0.979102			Contig2050	Schistosoma japonicum retrotransposon Gulliver clone M22A, partial sequence / SJCHGC06868
Contig2050_703			sjchgc06868 protein [Schistosoma japonicum], hypothetical protein	0.999932	A	1.03691	A	1.03343	A	1.03991	A	0.996646	1.00289	1.00023			Contig2050	Schistosoma japonicum retrotransposon Gulliver clone M22A, partial sequence / SJCHGC06868
Contig2055_643			cg11658-isoform a	0.999961	A	1.09588	A	1.03406	A	1.05092	A	0.943582	0.958972	1.05122			Contig2055	Schistosoma japonicum clone ZZD451 mRNA sequence
Contig2055_683			cg11658-isoform a	0.970335	A	0.784817	A	3.26455	P,A	0.806456	A	4.15964	1.02757	0.385564			Contig2055	Schistosoma japonicum clone ZZD451 mRNA sequence
Contig2057_606			sjchgc02974 protein [Schistosoma japonicum], hypothetical protein	0.999816	A	1.11438	A	1.04283	A	1.06534	A	0.93579	0.955998	1.0572			Contig2057	Schistosoma japonicum retrotransposon SjR2 polyprotein gene, complete cds / SJCHGC02974
Contig2057_693			sjchgc02974 protein [Schistosoma japonicum], hypothetical protein	0.999993	A	1.19259	A	1.0422	A	1.05728	A	0.873892	0.886538	1.13609			Contig2057	Schistosoma japonicum retrotransposon SjR2 polyprotein gene, complete cds / SJCHGC02974
Contig2058_101		Contig2058	hippocalcin-like 4	0.99833	P	0.107768	P,A	0.151704	P	0.167616	P	1.40769	1.55535	0.674983	0.710383	0.642944	Contig2058	Plasmodium falciparum MAL3P6, complete sequence / SJCHGC01597
Contig2058_625		Contig2058	hippocalcin-like 4	0.992386	P	0.120644	P,A	1.61188	P	0.294503	P	13.3607	2.44109	0.126568	0.0748466	0.409653	Contig2058	Plasmodium falciparum MAL3P6, complete sequence / SJCHGC01597
Contig2059_103			hippocalcin-like 4 SJCHGC09416 protein [Schistosoma japonicum]	0.999968	A	1.01293	A	1.46107	A	1.47096	A	1.44242	1.45219	0.690939			Contig2059	Homo sapiens chromosome 10 clone RP11-408L20, complete sequence / hypothetical protein 292.t00015 [Entamoeba histolytica HM-1:IMSS] gb|EAL51422.1|
Contig2059_243			hippocalcin-like 4 SJCHGC09416 protein [Schistosoma japonicum]	0.999881	A	1.15584	A	1.0529	A	1.05399	A	0.91094	0.911886	1.0972			Contig2059	Homo sapiens chromosome 10 clone RP11-408L20, complete sequence / hypothetical protein 292.t00015 [Entamoeba histolytica HM-1:IMSS] gb|EAL51422.1|
Contig206_642		Contig206	pax neighbour protein	0.997396	P	0.209529	P	1.15483	P	0.593235	P	5.51155	2.83128	0.239727	0.181437	0.353197	Contig206	Homo sapiens BAC clone RP11-223C24 from 4, complete sequence / SJCHGC00647
Contig206_738		Contig206	pax neighbour protein	0.998379	P	0.190817	P	1.08404	P	0.527464	P	5.68102	2.76424	0.236819	0.176025	0.361764	Contig206	Homo sapiens BAC clone RP11-223C24 from 4, complete sequence / SJCHGC00647
Contig2061_586			elongation protein 4 homolog SJCHGC02882 protein [Schistosoma japonicum] sjchgc09679 protein [Schistosoma japonicum], hypothetical protein	0.999885	A	1.01858	A	1.2596	A	1.04819	A	1.23662	1.02907	0.88273			Contig2061	Drosophila melanogaster chromosome 3R, section 45 of 118 of the complete sequence / SJCHGC09679
Contig2061_626			elongation protein 4 homolog SJCHGC02882 protein [Schistosoma japonicum] sjchgc09679 protein [Schistosoma japonicum], hypothetical protein	0.99985	A	0.499498	A	0.701701	A	0.373724	A	1.40481	0.748199	0.928932			Contig2061	Drosophila melanogaster chromosome 3R, section 45 of 118 of the complete sequence / SJCHGC09679
Contig2062_483			N/A	0.998098	P	0.137121	A	0.394463	P	0.73193	P	2.87675	5.33784	0.243469			Contig2062	Homo sapiens chromosome 16 clone RP11-491F9, complete sequence
Contig2062_725			N/A	0.990872	P	0.139735	P,A	0.311581	P	0.829235	P	2.22979	5.93433	0.244974	0.448472	0.168511	Contig2062	Homo sapiens chromosome 16 clone RP11-491F9, complete sequence
Contig2063_430			N/A	0.98758	A	0.812919	A	0.819789	A	0.860917	A	1.00845	1.05904	0.967354			Contig2063	Parantonae hispida 12S mitochondrial ribosomal RNA, small suref BUnit, mitochondrial gene, partial sequence / hypothetical protein, conserved [Theileria annulata]
Contig2063_633			N/A	0.989036	P	0.283436	P	0.714446	P	0.267516	P	2.52066	0.943829	0.577286	0.396722	1.05951	Contig2063	Parantonae hispida 12S mitochondrial ribosomal RNA, small suref BUnit, mitochondrial gene, partial sequence / hypothetical protein, conserved [Theileria annulata]
Contig2065_661			N/A	0.990759	P	0.215275	P	0.728457	P	0.405007	P	3.38385	1.88135	0.379853	0.295521	0.531533	Contig2065	Homo sapiens chromosome 5 clone RP11-78J4, complete sequence
Contig2065_701			N/A	0.999147	P	0.220112	P	0.737146	P	0.395648	P	3.34895	1.79748	0.388619	0.298601	0.556333	Contig2065	Homo sapiens chromosome 5 clone RP11-78J4, complete sequence
Contig2071_149			sjchgc02943 protein [Schistosoma japonicum], similar to CAG08430-unnamed protein product(Tetraodon nigroviridis)	0.965427	P,A	0.200502	A	1.23074	P	0.506279	A	6.13828	2.52505	0.230858			Contig2071	Chironomus tentans (clone p62) reverse transcriptase and ORF1 ofnon-LTR retrotransposon genes, complete cds / SJCHGC02943
Contig2071_307			sjchgc02943 protein [Schistosoma japonicum], similar to CAG08430-unnamed protein product(Tetraodon nigroviridis)	0.996954	P	0.426331	P	1.12473	P	0.767898	P	2.63817	1.80118	0.450516	0.37905	0.555192	Contig2071	Chironomus tentans (clone p62) reverse transcriptase and ORF1 ofnon-LTR retrotransposon genes, complete cds / SJCHGC02943
Contig2072_767			SJCHGC01511 protein [Schistosoma japonicum]	0.999963	A	1.09677	A	1.0201	A	1.06703	A	0.930095	0.972885	1.05098			Contig2072	Mus musculus chromosome 10 clone RP23-326L12, complete sequence
Contig2072_772			SJCHGC01511 protein [Schistosoma japonicum]	0.975806	A	0.797851	A	0.754357	A	0.963544	A	0.945486	1.20767	0.928867			Contig2072	Mus musculus chromosome 10 clone RP23-326L12, complete sequence
Contig2073_349			splicingarginine serine-rich 10 (transformer 2drosophila)	0.988838	P,A	0.254169	A	0.783218	A	0.592286	A	3.08149	2.33029	0.369565			Contig2073	Homo sapiens chromosome 17, clone CTD-2373H9, complete sequence / SJCHGC01035
Contig2073_743			splicingarginine serine-rich 10 (transformer 2drosophila)	0.9252	A	0.660295	A	0.808415	A	0.639986	A	1.22432	0.969242	0.911758			Contig2073	Homo sapiens chromosome 17, clone CTD-2373H9, complete sequence / SJCHGC01035
Contig2074_657			N/A	0.999996	A	1.06594	A	1.05885	A	1.10534	A	0.993351	1.03696	0.985069			Contig2074	Caenorhabditis briggsae cosmid CB033F17, complete sequence
Contig2074_741			N/A	0.999813	A	1.09045	A	1.04748	A	1.06343	A	0.960593	0.975218	1.03316			Contig2074	Caenorhabditis briggsae cosmid CB033F17, complete sequence
Contig2075_606			N/A	0.92472	P,A	0.263041	A	0.446284	A	0.273431	A	1.69663	1.0395	0.730959			Contig2075	Schistosoma japonicum retrotransposon Gulliver clone M5A, partial sequence
Contig2075_677			N/A	0.995861	P	0.243717	P	0.304569	P	0.396553	P	1.24968	1.62711	0.695219	0.800202	0.614588	Contig2075	Schistosoma japonicum retrotransposon Gulliver clone M5A, partial sequence
Contig2076_544			reverse transcriptase	0.965984	A	0.917781	A	0.755245	A	0.748082	A	0.822904	0.815099	1.221			Contig2076	Schistosoma japonicum retrotransposon SjR2 polyprotein gene, completecds
Contig2076_595			reverse transcriptase	1	A	1.04614	A	1.52407	A	1.04685	A	1.45685	1.00067	0.813829			Contig2076	Schistosoma japonicum retrotransposon SjR2 polyprotein gene, completecds
Contig2077_287			gene trap locus 3	0.998088	P	0.329041	P	1.53793	P	0.567711	P	4.67398	1.72535	0.312533	0.21395	0.579593	Contig2077	M.musculus mRNA (evolutionary conserved transcript)
Contig2077_447			gene trap locus 3	0.997013	P	0.360734	P	1.47581	P	0.559364	P	4.09114	1.55063	0.354499	0.244431	0.6449	Contig2077	M.musculus mRNA (evolutionary conserved transcript)
Contig2078_553			alpha-galactosidase alpha-n-acetylgalactosaminidase	0.995158	P	1.29601	P	0.0361138	A	0.0272314	A	0.0278653	0.0210117	40.919			Contig2078	Mouse DNA sequence from clone RP23-34E4 on chromosome 2, complete sequence / SJCHGC02982
Contig2078_593			alpha-galactosidase alpha-n-acetylgalactosaminidase	0.97186	A	0.858615	A	1.04415	P,A	0.486838	A	1.21608	0.567004	1.12165			Contig2078	Mouse DNA sequence from clone RP23-34E4 on chromosome 2, complete sequence / SJCHGC02982
Contig2079_652			N/A	0.981434	A	0.894477	A	1.17414	A	0.88157	A	1.31265	0.98557	0.870238			Contig2079	Homo sapiens BAC clone RP11-317M11 from 4, complete sequence / Lipopolysaccharide biosynthesis [Clostridium thermocellum ATCC 27405]
Contig2079_692			N/A	0.997158	P	0.157618	P	0.616524	P	0.512468	P	3.91151	3.25133	0.279219	0.255656	0.307566	Contig2079	Homo sapiens BAC clone RP11-317M11 from 4, complete sequence / Lipopolysaccharide biosynthesis [Clostridium thermocellum ATCC 27405]
Contig208_385			outer membrane efflux protein SJCHGC06229 protein [Schistosoma japonicum] superoxide dismutase	0.994925	P	0.104239	P	0.0123477	P,A	0.900364	P	0.118456	8.63752	0.228415	8.44197	0.115774	Contig208	S.mansoni superoxide dismutase mRNA, complete cds / SJCHGC00962
Contig208_454			outer membrane efflux protein SJCHGC06229 protein [Schistosoma japonicum] superoxide dismutase	0.998096	P	0.378111	P	0.341669	P	0.428337	P	0.903619	1.13283	0.9821	1.10666	0.882742	Contig208	S.mansoni superoxide dismutase mRNA, complete cds / SJCHGC00962
Contig2080_329			superoxide dismutase mitochondrial ribosomal protein l11	0.99331	P	0.250271	P	1.20238	P	0.706974	P	4.80431	2.82484	0.262152	0.208146	0.354002	Contig2080	Schistosoma japonicum clone ZZD518 mRNA sequence / SJCHGC02984
Contig2080_369			superoxide dismutase mitochondrial ribosomal protein l11	0.995116	P	0.246773	P	1.31791	P	0.739667	P	5.34059	2.99736	0.239867	0.187245	0.333627	Contig2080	Schistosoma japonicum clone ZZD518 mRNA sequence / SJCHGC02984
Contig2084_382			SJCHGC01984 protein [Schistosoma japonicum]	0.95232	P	0.639183	P	0.454409	P,A	0.209328	A	0.710921	0.327493	1.92601			Contig2084	Dictyostelium discoideum chromosome 2 map complement(581327-427576) strain AX4, complete sequence / hypothetical protein CaO19.4331 [Candida albicans SC5314]
Contig2084_466			SJCHGC01984 protein [Schistosoma japonicum]	0.999962	P	0.702708	P	0.60139	P	0.320532	P	0.855817	0.456138	1.52444	1.16847	2.19232	Contig2084	Dictyostelium discoideum chromosome 2 map complement(581327-427576) strain AX4, complete sequence / hypothetical protein CaO19.4331 [Candida albicans SC5314]
Contig2085_643		Contig2085	reverse transcriptase	0.994798	P	0.590848	P,A	3.27087	P	0.927918	P,A	5.5359	1.57049	0.281437	0.180639	0.636746	Contig2085	Caenorhabditis elegans cosmid Y34F4, complete sequence / SJCHGC04023
Contig2085_710		Contig2085	reverse transcriptase	0.984575	A	0.85132	A	4.02468	P,A	0.860841	A	4.72757	1.01118	0.348508			Contig2085	Caenorhabditis elegans cosmid Y34F4, complete sequence / SJCHGC04023
Contig2086_185		Contig2086	reverse transcriptase SJCHGC09284 protein [Schistosoma japonicum] polybindingnuclear 1	0.991854	P	0.162593	P	1.09916	P	0.466273	P	6.76022	2.86773	0.207728	0.147924	0.348707	Contig2086	Arabidopsis thaliana genomic DNA, chromosome 5, P1 clone:MBK5
Contig2086_205		Contig2086	reverse transcriptase SJCHGC09284 protein [Schistosoma japonicum] polybindingnuclear 1	0.99804	P	0.179353	P	1.15389	P	0.488428	P	6.4336	2.72327	0.218415	0.155434	0.367206	Contig2086	Arabidopsis thaliana genomic DNA, chromosome 5, P1 clone:MBK5
Contig2088_608		Contig2088	polybindingnuclear 1 f-box only protein 8	0.995422	P	0.276033	P	0.656654	P	0.4524	P	2.3789	1.63893	0.497781	0.420363	0.610153	Contig2088	Schistosoma japonicum clone ZZZ483 mRNA sequence
Contig2088_669		Contig2088	polybindingnuclear 1 f-box only protein 8	0.993365	P	0.314149	P	0.73211	P	0.479678	P	2.33045	1.52691	0.518489	0.429101	0.654917	Contig2088	Schistosoma japonicum clone ZZZ483 mRNA sequence
Contig209_455			f-box only protein 8 SJCHGC01319 protein [Schistosoma japonicum] splicing factorsubunit 4	0.955627	P	0.321157	A	1.45245	P	0.383175	A	4.52256	1.19311	0.349915			Contig209	Danio rerio splicing factor 3b suref BUnit 4 (sf3b4) mRNA, complete cds / SJCHGC01449
Contig209_495			f-box only protein 8 SJCHGC01319 protein [Schistosoma japonicum] splicing factorsubunit 4	0.965533	P,A	0.227061	A	1.43526	P	0.314581	A	6.32101	1.38545	0.259523			Contig209	Danio rerio splicing factor 3b suref BUnit 4 (sf3b4) mRNA, complete cds / SJCHGC01449
Contig2090_277			sjchgc01901 protein [Schistosoma japonicum], similar to CG9779-PA(Drosophila melanogaster)	0.981228	P	0.136576	A	0.720681	P,A	0.387232	A	5.27677	2.83528	0.246547			Contig2090	Capsicum annuum cyclooxygenase-like protein mRNA, complete cds
Contig2090_726			sjchgc01901 protein [Schistosoma japonicum], similar to CG9779-PA(Drosophila melanogaster)	0.994466	P	0.263193	P	0.750586	P	0.472681	P	2.85185	1.79595	0.430311	0.35065	0.556809	Contig2090	Capsicum annuum cyclooxygenase-like protein mRNA, complete cds
Contig2091_592		Contig2091	similar to GenBank Accession Number L78668 60S ribosomal pro reverse transcriptase	0.992201	P	0.208433	P	0.684108	P	0.358418	P	3.28216	1.71959	0.39986	0.304678	0.581534	Contig2091	Schistosoma japonicum retrotransposon SjR2 polyprotein gene, completecds
Contig2091_653		Contig2091	similar to GenBank Accession Number L78668 60S ribosomal pro reverse transcriptase	0.997678	P	0.270618	P	0.765294	P	0.44421	P	2.82795	1.64147	0.447485	0.353613	0.609211	Contig2091	Schistosoma japonicum retrotransposon SjR2 polyprotein gene, completecds
Contig2092_275		Contig2092	sjchgc02003 protein [Schistosoma japonicum], similar to TPA: pol polyprotein(Schistosoma mansoni)	0.996324	P	0.31085	P	0.716285	P	0.649197	P	2.30428	2.08846	0.455296	0.433975	0.478822	Contig2092	Homo sapiens 12q BAC RP11-617J18 (Roswell Park Cancer Institute Human BACLibrary) complete sequence / SJCHGC02003
Contig2092_411		Contig2092	sjchgc02003 protein [Schistosoma japonicum], similar to TPA: pol polyprotein(Schistosoma mansoni)	0.99501	P	0.332736	P	0.770036	P	0.642887	P	2.31426	1.93213	0.470989	0.432104	0.517564	Contig2092	Homo sapiens 12q BAC RP11-617J18 (Roswell Park Cancer Institute Human BACLibrary) complete sequence / SJCHGC02003
Contig2093_232			sjchgc02003 protein	0.996953	P	0.245732	P	0.579664	P	0.65615	P	2.35892	2.67018	0.397685	0.423922	0.374506	Contig2093	Mus musculus chromosome 1 clone RP23-12O8, complete sequence
Contig2093_312			sjchgc02003 protein	0.996007	P	0.238025	P	0.474994	P	0.788739	P	1.99556	3.31368	0.376702	0.501112	0.30178	Contig2093	Mus musculus chromosome 1 clone RP23-12O8, complete sequence
Contig2094_630			SJCHGC01849 protein [Schistosoma japonicum]	0.994904	A	0.729072	A	0.712827	A	0.709136	A	0.977719	0.972656	1.02544			Contig2094	Plasmodium falciparum 3D7 chromosome 11 section 4 of 8 of the complete sequence
Contig2094_689			SJCHGC01849 protein [Schistosoma japonicum]	0.98813	A	0.47898	A	0.583995	A	0.565149	A	1.21925	1.1799	0.833629			Contig2094	Plasmodium falciparum 3D7 chromosome 11 section 4 of 8 of the complete sequence
Contig2097_568			N/A	0.874532	A	0.598025	A	0.535353	A	0.563771	A	0.895202	0.94272	1.08819			Contig2097	Homo sapiens chromosome 16 clone RP11-441F2, complete sequence / hypothetical protein 193.t00011 [Entamoeba histolytica HM-1:IMSS]
Contig2097_624			N/A	0.995254	A	0.350349	A	0.32743	A	0.300052	A	0.934583	0.856439	1.11668			Contig2097	Homo sapiens chromosome 16 clone RP11-441F2, complete sequence / hypothetical protein 193.t00011 [Entamoeba histolytica HM-1:IMSS]
Contig2098_636			ring finger protein 8	0.999922	A	1.1958	A	1.01446	A	1.07294	A	0.84835	0.897255	1.14573			Contig2098	Homo sapiens clone RP11-371A22 from 7q31, complete sequence / SJCHGC06586
Contig2098_745			ring finger protein 8	0.980173	P,A	0.495695	A	0.660378	A	0.648705	A	1.33223	1.30868	0.757317			Contig2098	Homo sapiens clone RP11-371A22 from 7q31, complete sequence / SJCHGC06586
Contig2099_650			N/A	0.99996	A	1.00637	A	1.02722	A	1.02242	A	1.02071	1.01594	0.982001			Contig2099	Crassostrea gigas clone b026 microsatellite sequence
Contig2099_670			N/A	0.98788	A	0.858246	A	1.11995	A	0.867214	A	1.30493	1.01045	0.863791			Contig2099	Crassostrea gigas clone b026 microsatellite sequence
Contig21_388			sjchgc03009 protein [Schistosoma japonicum], hypothetical protein	0.999818	A	0.486887	A	0.502679	A	0.583148	A	1.03243	1.19771	0.896805			Contig21	Salmo salar microsatellite Rsa155 sequence / SJCHGC03009
Contig21_450			sjchgc03009 protein [Schistosoma japonicum], hypothetical protein	0.999924	A	5.29257	P,A	1.69273	A	1.05955	A	0.319832	0.200196	3.84595			Contig21	Salmo salar microsatellite Rsa155 sequence / SJCHGC03009
Contig210_277		Contig210	N/A	0.998401	P	0.127768	P	3.46541	P	0.611188	P	27.1228	4.7836	0.0626834	0.0368694	0.209048	Contig210	Homo sapiens 12 BAC RP11-877E17 (Roswell Park Cancer Institute Human BAC Library) complete sequence
Contig210_417		Contig210	N/A	0.996734	P	0.146623	P	2.84571	P	0.620228	P	19.4084	4.2301	0.0846079	0.0515242	0.236401	Contig210	Homo sapiens 12 BAC RP11-877E17 (Roswell Park Cancer Institute Human BAC Library) complete sequence
Contig2100_670			SJCHGC06677 protein [Schistosoma japonicum]	0.996333	P	0.262542	P,A	1.24115	P	0.711708	P	4.72743	2.71084	0.26888	0.211532	0.368889	Contig2100	Schistosoma japonicum clone G29A non-LTR retrotransposon SjR2-like, partial sequence
Contig2100_711			SJCHGC06677 protein [Schistosoma japonicum]	0.999928	A	1.07011	A	1.05197	A	1.29182	A	0.983042	1.20717	0.913152			Contig2100	Schistosoma japonicum clone G29A non-LTR retrotransposon SjR2-like, partial sequence
Contig2101_641			SJCHGC02914 protein [Schistosoma japonicum]	0.99995	A	1.12209	A	1.02233	A	1.07716	A	0.911094	0.959963	1.06891			Contig2101	Homo sapiens chromosome 18, clone RP11-126O1, complete sequence
Contig2101_721			SJCHGC02914 protein [Schistosoma japonicum]	0.964755	P,A	0.353011	A	0.643382	A	0.390919	A	1.82256	1.10739	0.682607			Contig2101	Homo sapiens chromosome 18, clone RP11-126O1, complete sequence
Contig2102_1			chromatin modifying protein 4c	0.979359	A	0.28565	A	0.300536	A	0.426808	A	1.05211	1.49416	0.785461			Contig2102	Schistosoma japonicum clone ZZD214 mRNA sequence
Contig2102_170			chromatin modifying protein 4c	0.999977	P	0.201413	A	0.519962	A	0.139914	A	2.58157	0.694664	0.610457			Contig2102	Schistosoma japonicum clone ZZD214 mRNA sequence
Contig2103_741			guanine nucleotide binding2	0.990516	A	0.442781	A	0.414412	A	0.429781	A	0.93593	0.970639	1.049			Contig2103	Homo sapiens 12 BAC RP11-530H22 (Roswell Park Cancer Institute Human BAC Library) complete sequence / SD10213p [Drosophila melanogaster] gb|AAL26879.1|
Contig2103_784			guanine nucleotide binding2	0.87214	A	0.516612	A	0.576648	A	0.525627	A	1.11621	1.01745	0.937356			Contig2103	Homo sapiens 12 BAC RP11-530H22 (Roswell Park Cancer Institute Human BAC Library) complete sequence / SD10213p [Drosophila melanogaster] gb|AAL26879.1|
Contig2104_412		Contig2104	valosin containing protein	0.995653	P	0.381893	P	0.550195	P	0.526412	P	1.4407	1.37843	0.709439	0.694105	0.725465	Contig2104	Schistosoma japonicum clone ZZD502 mRNA sequence / SJCHGC09453
Contig2104_582		Contig2104	valosin containing protein	0.944369	P	0.126958	A	0.281745	A	0.365189	A	2.2192	2.87646	0.392491			Contig2104	Schistosoma japonicum clone ZZD502 mRNA sequence / SJCHGC09453
Contig2107_257			valosin containing protein 3-oxoacyl-	0.985798	A	0.839495	A	1.07181	A	0.944342	A	1.27673	1.12489	0.832771			Contig2107	Mouse DNA sequence from clone DN-257N2 on chromosome 1, complete sequence / SJCHGC02228
Contig2107_708			valosin containing protein 3-oxoacyl-	0.998962	A	1.58442	A	1.00495	A	1.05015	A	0.634269	0.662794	1.54194			Contig2107	Mouse DNA sequence from clone DN-257N2 on chromosome 1, complete sequence / SJCHGC02228
Contig2109_719			mucoidy inhibitor a	0.993371	P	0.147174	A	0.2544	A	0.435599	A	1.72856	2.95975	0.426593			Contig2109	Plasmodium falciparum strain 3D7, chromosome 9; segment 2-5
Contig2109_739			mucoidy inhibitor a	0.999658	A	1.00255	A	1.00095	A	1.04158	A	0.998407	1.03893	0.981674			Contig2109	Plasmodium falciparum strain 3D7, chromosome 9; segment 2-5
Contig2116_283			nadh dehydrogenase isoform 1	0.996791	P	0.259095	P	1.3407	P	0.634664	P	5.17453	2.44954	0.262327	0.193254	0.40824	Contig2116	Cyanidioschyzon merolae chloroplast DNA, complete genome, strain:10D / SJCHGC02929
Contig2116_323			nadh dehydrogenase isoform 1	0.9968	P	0.254047	P	1.29009	P	0.632526	P	5.07815	2.4898	0.264272	0.196922	0.401639	Contig2116	Cyanidioschyzon merolae chloroplast DNA, complete genome, strain:10D / SJCHGC02929
Contig2118_553			SJCHGC06305 protein [Schistosoma japonicum] glycerol-3-phosphate dehydrogenase 1-like	0.999992	A	1.09362	A	1.0278	A	1.02817	A	0.939816	0.940158	1.06384			Contig2118	Enterococcus faecalis V583, section 4 of 11 of the complete genome / SJCHGC05857
Contig2118_718			SJCHGC06305 protein [Schistosoma japonicum] glycerol-3-phosphate dehydrogenase 1-like	0.999539	A	1.07765	A	1.04898	A	1.04433	A	0.973395	0.969078	1.02962			Contig2118	Enterococcus faecalis V583, section 4 of 11 of the complete genome / SJCHGC05857
Contig2120_698			tpa: endonuclease-reverse transcriptase	0.949912	P,A	0.486576	A	0.486248	A	0.419481	A	0.999325	0.862108	1.07444			Contig2120	Schistosoma haematobium acetylcholinesterase gene, complete cds
Contig2120_767			tpa: endonuclease-reverse transcriptase	0.999636	A	1.04135	A	1.43065	A	1.07143	A	1.37385	1.02889	0.832386			Contig2120	Schistosoma haematobium acetylcholinesterase gene, complete cds
Contig2121_580			N/A	0.930487	A	0.840305	A	0.761204	A	0.919695	A	0.905867	1.09448	0.999828			Contig2121	Schistosoma mansoni DNA for repeat sequences / ATP-binding cassette transporter sub-family A member 16 [Mus musculus]
Contig2121_687			N/A	0.528677	P,A	0.171322	A	0.153952	A	0.153007	A	0.898608	0.893093	1.11626			Contig2121	Schistosoma mansoni DNA for repeat sequences / ATP-binding cassette transporter sub-family A member 16 [Mus musculus]
Contig2122_594			N/A	0.999957	A	1.14561	A	1.05851	A	1.09961	A	0.92397	0.959842	1.06168			Contig2122	Homo sapiens chromosome 5 clone RP11-252I13, complete sequence
Contig2122_686			N/A	0.999778	A	1.05058	A	1.02035	A	1.04927	A	0.971226	0.99875	1.01524			Contig2122	Homo sapiens chromosome 5 clone RP11-252I13, complete sequence
Contig2123_468			sjchgc06079 protein [Schistosoma japonicum], similar to NP_060464-hypothetical protein FLJ10099(Homo sapiens)	0.993689	P	0.15738	A	0.67018	P,A	0.409874	A	4.25834	2.60435	0.291431			Contig2123	Borrelia ref BUrgdorferi B31 plasmid lp28-1, complete plasmid sequence / SJCHGC06079
Contig2123_508			sjchgc06079 protein [Schistosoma japonicum], similar to NP_060464-hypothetical protein FLJ10099(Homo sapiens)	0.996509	P	0.120387	A	0.514924	P	0.36846	P,A	4.27725	3.06064	0.272558			Contig2123	Borrelia ref BUrgdorferi B31 plasmid lp28-1, complete plasmid sequence / SJCHGC06079
Contig2126_101			N/A	0.931137	A	0.51883	A	0.481139	A	0.712703	A	0.927355	1.37367	0.869176			Contig2126	Mouse DNA sequence from clone RP23-387J7 on chromosome 11, completesequence
Contig2126_21			N/A	0.93823	A	0.44435	A	0.489856	A	0.681573	A	1.10241	1.53387	0.758645			Contig2126	Mouse DNA sequence from clone RP23-387J7 on chromosome 11, completesequence
Contig2128_608		Contig2128	sjchgc06862 protein [Schistosoma japonicum], similar to CAG04233-unnamed protein product(Tetraodon nigroviridis)	0.997771	P	0.312944	P	1.00789	P	0.491342	P	3.22067	1.57006	0.417473	0.310494	0.636917	Contig2128	Gallus gallus clone TAM31-15F7, complete sequence / SJCHGC06862
Contig2128_711		Contig2128	sjchgc06862 protein [Schistosoma japonicum], similar to CAG04233-unnamed protein product(Tetraodon nigroviridis)	0.999869	P	0.257578	P	1.05769	P	0.471634	P	4.10628	1.83103	0.336853	0.243529	0.54614	Contig2128	Gallus gallus clone TAM31-15F7, complete sequence / SJCHGC06862
Contig2129_693			qtrtd1 protein sjchgc01861 protein [Schistosoma japonicum], hypothetical protein	1	A	1.07345	A	1.05997	A	1.11195	A	0.987444	1.03587	0.988479			Contig2129	Homo sapiens Alu repeat mRNA sequence / SJCHGC01861
Contig2129_733			qtrtd1 protein sjchgc01861 protein [Schistosoma japonicum], hypothetical protein	0.999997	A	1.10363	A	1.06188	A	1.13968	A	0.96217	1.03267	1.00259			Contig2129	Homo sapiens Alu repeat mRNA sequence / SJCHGC01861
Contig213_230			sjchgc01026 protein [Schistosoma japonicum], hypothetical protein	0.820263	A	2.16392	P,A	0.521557	A	0.444297	A	0.241025	0.205321	4.48084			Contig213	Plasmodium falciparum strain 3D7, chromosome 9; segment 3-5 / SJCHGC01026
Contig213_503			sjchgc01026 protein [Schistosoma japonicum], hypothetical protein	0.999997	A	1.06782	A	1.03353	A	1.04758	A	0.967892	0.981046	1.0262			Contig213	Plasmodium falciparum strain 3D7, chromosome 9; segment 3-5 / SJCHGC01026
Contig2130_340		Contig2130	mitochondrial import inner membrane translocase subunit tim9	0.995584	P	0.354694	P	2.35627	P	0.723173	P	6.6431	2.03886	0.230363	0.150532	0.490469	Contig2130	Mus musculus chromosome 16 clone RP24-444F2, complete sequence / sphingosine-1-phosphate phosphatase 1 [Xenopus tropicalis]
Contig2130_384		Contig2130	mitochondrial import inner membrane translocase subunit tim9	0.994241	P	0.319907	P	2.29447	P	0.689525	P	7.17229	2.15539	0.214415	0.139425	0.463953	Contig2130	Mus musculus chromosome 16 clone RP24-444F2, complete sequence / sphingosine-1-phosphate phosphatase 1 [Xenopus tropicalis]
Contig2131_102			mitochondrial import inner membrane translocase subunit tim9 similar to NM_058275 probable 60S ribosomal protein L7 in Ca small g protein rab	0.997047	A	0.575948	A	0.541565	A	0.846341	A	0.940302	1.46947	0.829952			Contig2131	Schizosaccharomyces pombe ypt1 gene / SJCHGC02999
Contig2131_635			mitochondrial import inner membrane translocase subunit tim9 similar to NM_058275 probable 60S ribosomal protein L7 in Ca small g protein rab	0.837352	A	0.463843	A	0.466761	A	0.471705	A	1.00629	1.01695	0.988512			Contig2131	Schizosaccharomyces pombe ypt1 gene / SJCHGC02999
Contig2133_312		Contig2133	N/A	0.995988	P	0.0601708	P,A	0.0155947	A	0.0239133	A	0.259174	0.397423	3.04601			Contig2133	D.carota (Queen Annes Lace) Inv*Dc2 gene, 3432bp / hypothetical protein [Plasmodium falciparum 3D7]
Contig2133_352		Contig2133	N/A	0.995821	P	0.0359029	A	0.0174017	A	0.0168697	A	0.484688	0.46987	2.09521			Contig2133	D.carota (Queen Annes Lace) Inv*Dc2 gene, 3432bp / hypothetical protein [Plasmodium falciparum 3D7]
Contig2134_662			sjchgc03000 protein [Schistosoma japonicum], similar to polyprotein(Schistosoma japonicum)	0.98575	P	0.200916	A	0.47264	P	0.456677	P	2.35243	2.27297	0.432395			Contig2134	Schistosoma japonicum retrotransposon SjR2 polyprotein gene, completecds
Contig2134_702			sjchgc03000 protein [Schistosoma japonicum], similar to polyprotein(Schistosoma japonicum)	0.996047	P	0.17365	A	0.534287	P	0.353981	P,A	3.07681	2.03848	0.390985			Contig2134	Schistosoma japonicum retrotransposon SjR2 polyprotein gene, completecds
Contig2135_598			alkylation repair homolog 1	0.992066	P	0.21526	P	0.873691	P	0.485624	P	4.05877	2.25599	0.316719	0.24638	0.443265	Contig2135	Homo sapiens chromosome 5 clone RP11-90F2, complete sequence / SJCHGC02436
Contig2135_667			alkylation repair homolog 1	0.996515	P	0.20311	P	0.904538	P	0.474293	P	4.45344	2.33515	0.294612	0.224545	0.428237	Contig2135	Homo sapiens chromosome 5 clone RP11-90F2, complete sequence / SJCHGC02436
Contig2136_441			SJCHGC09392 protein [Schistosoma japonicum]	0.999802	A	1.77993	A	1.03851	A	1.03918	A	0.583458	0.583833	1.71337			Contig2136	Mouse DNA sequence from clone RP23-225G17 on chromosome X, complete sequence / hypothetical protein lin0338 [Listeria innocua Clip11262]
Contig2136_603			SJCHGC09392 protein [Schistosoma japonicum]	0.997986	A	0.415098	A	1.02875	A	0.907665	A	2.47834	2.18663	0.428728			Contig2136	Mouse DNA sequence from clone RP23-225G17 on chromosome X, complete sequence / hypothetical protein lin0338 [Listeria innocua Clip11262]
Contig2138_614			N/A	0.801269	P	0.082041	A	0.194272	A	0.0939836	A	2.36798	1.14557	0.569224			Contig2138	Homo sapiens BAC clone RP11-630O5 from 7, complete sequence / hypothetical protein DDB0217791 [Dictyostelium discoideum]
Contig2138_654			N/A	0.991169	P	0.223261	A	0.625425	A	0.390451	A	2.80132	1.74886	0.439543			Contig2138	Homo sapiens BAC clone RP11-630O5 from 7, complete sequence / hypothetical protein DDB0217791 [Dictyostelium discoideum]
Contig2139_661		Contig2139	N/A	0.980837	P,A	1.65309	P	0.939112	P,A	0.63127	A	0.568094	0.381872	2.10534			Contig2139	Schistosoma japonicum clone ZZD178 mRNA sequence
Contig2139_701		Contig2139	N/A	0.999882	A	1.61056	A	1.26319	A	1.50127	A	0.784315	0.932139	1.16519			Contig2139	Schistosoma japonicum clone ZZD178 mRNA sequence
Contig2141_360			N/A	0.997802	A	0.885756	A	5.0888	M	2.00684	M,A	5.74515	2.26568	0.249662			Contig2141	Schistosoma japonicum Sj-alpha-1 retroposon-like sequence
Contig2141_393			N/A	0.93673	A	0.532298	A	0.920426	A	0.534701	A	1.72916	1.00451	0.731617			Contig2141	Schistosoma japonicum Sj-alpha-1 retroposon-like sequence
Contig2142_600			pitrilysin metalloproteinase 1	0.997973	A	1.16299	A	1.02449	A	1.02386	A	0.880906	0.880365	1.13554			Contig2142	Staphylococcus aureus TY4, ETB plasmid DNA, complete sequence / SJCHGC03612
Contig2142_662			pitrilysin metalloproteinase 1	0.930554	A	0.667019	A	0.553644	A	0.654515	A	0.830028	0.981254	1.10419			Contig2142	Staphylococcus aureus TY4, ETB plasmid DNA, complete sequence / SJCHGC03612
Contig2144_347		Contig2144	N/A	0.999357	P	1.10524	P	2.82003	P	0.113576	P	2.55152	0.102762	0.753501	0.391924	9.73123	Contig2144	Human DNA sequence from clone RP5-914N13 on chromosome 6q22.33-24.1.Contains the ARG1 gene for liver arginase, the CRSP3 genefor cofactor required for Sp1 transcriptional activation,suref BUnit 3 (130kD) (CRSP130, DRIP130, SUR2, KIAA1216), the5 end of the PDNP3 gene for phosphodiesterase I-nucleotidepyrophosphatase 3, ESTs, STSs, GSSs and a putative CpGisland, complete sequence /
Contig2144_407		Contig2144	N/A	0.998168	P	0.672843	P,A	1.63108	P	0.13742	A	2.42415	0.204238	0.760921			Contig2144	Human DNA sequence from clone RP5-914N13 on chromosome 6q22.33-24.1.Contains the ARG1 gene for liver arginase, the CRSP3 genefor cofactor required for Sp1 transcriptional activation,suref BUnit 3 (130kD) (CRSP130, DRIP130, SUR2, KIAA1216), the5 end of the PDNP3 gene for phosphodiesterase I-nucleotidepyrophosphatase 3, ESTs, STSs, GSSs and a putative CpGisland, complete sequence /
Contig2146_249		Contig2146	yippee-like 2	0.987558	P	0.632643	P	1.01064	P	0.210847	A	1.59748	0.333279	1.03586			Contig2146	Mus musculus RIKEN cDNA E130113K08 gene (E130113K08Rik), mRNA / SJCHGC03002
Contig2146_291		Contig2146	yippee-like 2	0.991255	P	0.885897	P	0.705794	P	0.18787	P,A	0.796699	0.212068	1.98262	1.25518	4.71547	Contig2146	Mus musculus RIKEN cDNA E130113K08 gene (E130113K08Rik), mRNA / SJCHGC03002
Contig2147_223			yippee-like 2 reverse transcriptase	0.999995	A	1.02178	A	1.02463	A	1.03841	A	1.00279	1.01628	0.990554			Contig2147	Homo sapiens 3 BAC RP11-307B9 (Roswell Park Cancer Institute Human BAC Library) complete sequence
Contig2147_719			yippee-like 2 reverse transcriptase	0.973985	P	0.238877	A	0.471212	P,A	0.314373	A	1.97261	1.31604	0.608151			Contig2147	Homo sapiens 3 BAC RP11-307B9 (Roswell Park Cancer Institute Human BAC Library) complete sequence
Contig2148_296			N/A	0.972938	A	0.79723	A	0.800426	A	0.79528	A	1.00401	0.997555	0.999219			Contig2148	Mus musculus chromosome 6 clone RP24-434O21, complete sequence / hypothetical protein PC400006.00.0 [Plasmodium chabaudi]
Contig2148_339			N/A	0.966942	P,A	0.667475	A	0.620697	A	0.435844	A	0.929918	0.652974	1.26351			Contig2148	Mus musculus chromosome 6 clone RP24-434O21, complete sequence / hypothetical protein PC400006.00.0 [Plasmodium chabaudi]
Contig2149_358			tpa: endonuclease-reverse transcriptase	0.99762	P	0.0780017	A	0.0779255	A	0.0825018	A	0.999023	1.05769	0.972425			Contig2149	Human DNA sequence from clone RP5-1018A4 on chromosome 6q12-13, completesequence
Contig2149_612			tpa: endonuclease-reverse transcriptase	0.997342	P	0.0740245	A	0.0593664	A	0.0620045	A	0.801983	0.837621	1.21981			Contig2149	Human DNA sequence from clone RP5-1018A4 on chromosome 6q12-13, completesequence
Contig215_118			sjchgc04296 protein [Schistosoma japonicum], similar to AAP06378-hypothetical protein(Schistosoma japonicum)	0.971776	P,A	0.22367	A	0.984867	A	0.534558	A	4.40322	2.38994	0.294414			Contig215	Schistosoma japonicum clone ZZD1014 mRNA sequence / SJCHGC04296
Contig215_41			sjchgc04296 protein [Schistosoma japonicum], similar to AAP06378-hypothetical protein(Schistosoma japonicum)	0.999954	A	1.04964	A	1.07782	A	1.53237	A	1.02685	1.4599	0.804265			Contig215	Schistosoma japonicum clone ZZD1014 mRNA sequence / SJCHGC04296
Contig2150_588			sjchgc02230 protein [Schistosoma japonicum], similar to BAB22531-unnamed protein product(Mus musculus)	0.99579	P	0.2855	P	1.23596	P	0.540204	P	4.3291	1.89214	0.321479	0.230995	0.528503	Contig2150	Homo sapiens 12 BAC RP11-440E12 (Roswell Park Cancer Institute Human BAC Library) complete sequence / SJCHGC02230
Contig2150_662			sjchgc02230 protein [Schistosoma japonicum], similar to BAB22531-unnamed protein product(Mus musculus)	0.995858	P	0.299404	P	1.30191	P	0.541228	P	4.34833	1.80768	0.324886	0.229973	0.553195	Contig2150	Homo sapiens 12 BAC RP11-440E12 (Roswell Park Cancer Institute Human BAC Library) complete sequence / SJCHGC02230
Contig2152_219			sjchgc07141 protein [Schistosoma japonicum], similar to ENSANGP00000021202(Anopheles gambiae)	0.993581	A	1.39754	A	1.26768	A	0.987439	A	0.907077	0.706553	1.23944			Contig2152	Genomic sequence for Lycopersicon esculentum, clone L136C6, complete sequence / SJCHGC07141
Contig2152_261			sjchgc07141 protein [Schistosoma japonicum], similar to ENSANGP00000021202(Anopheles gambiae)	0.631551	P,A	0.263433	A	0.236748	A	0.239701	A	0.898701	0.909912	1.10582			Contig2152	Genomic sequence for Lycopersicon esculentum, clone L136C6, complete sequence / SJCHGC07141
Contig2156_678			transmembrane protein 66	0.999931	A	1.07849	A	1.05157	A	1.08271	A	0.975031	1.00391	1.01064			Contig2156	Drosophila melanogaster chromosome 3R, section 10 of 118 of thecomplete sequence / SJCHGC00596
Contig2156_741			transmembrane protein 66	0.978881	P,A	0.178551	A	0.590459	A	0.296866	A	3.30696	1.66264	0.402447			Contig2156	Drosophila melanogaster chromosome 3R, section 10 of 118 of thecomplete sequence / SJCHGC00596
Contig2159_473			sjchgc03005 protein [Schistosoma japonicum], similar to AAM45327-similar to Plasmodium falciparum. Hypothetical protein(Dictyostelium discoideum)	0.999975	P	0.378373	P	0.844474	P	0.27326	P,A	2.23185	0.722195	0.677037	0.448058	1.38467	Contig2159	Mycoplasma pulmonis (strain UAB CTIP) complete genome; segment 1-3 / SJCHGC03005
Contig2159_615			sjchgc03005 protein [Schistosoma japonicum], similar to AAM45327-similar to Plasmodium falciparum. Hypothetical protein(Dictyostelium discoideum)	0.993741	P	0.397398	P	0.943237	P	0.321024	P	2.37353	0.807814	0.628665	0.421313	1.23791	Contig2159	Mycoplasma pulmonis (strain UAB CTIP) complete genome; segment 1-3 / SJCHGC03005
Contig2161_103		Contig2161	SJCHGC02400 protein [Schistosoma japonicum]	0.998169	P	0.229641	P	1.22299	P	0.569707	P	5.32567	2.48086	0.256196	0.18777	0.403086	Contig2161	Arabidopsis thaliana DNA chromosome 4, contig fragment No. 79
Contig2161_78		Contig2161	SJCHGC02400 protein [Schistosoma japonicum]	0.994806	P	0.30015	P	1.0653	P	0.605486	P	3.54922	2.01728	0.359292	0.281752	0.495717	Contig2161	Arabidopsis thaliana DNA chromosome 4, contig fragment No. 79
Contig2162_543			similar to NM_011967 proteasome (prosome, macropain) subunit chromosome 5 open reading frame 22	0.993231	P	0.318808	A	0.375546	A	0.263022	A	1.17797	0.825017	0.998508			Contig2162	Mus musculus chromosome 5 clone RP23-311A21, complete sequence / hypothetical protein LOC393302 [Danio rerio]
Contig2162_583			similar to NM_011967 proteasome (prosome, macropain) subunit chromosome 5 open reading frame 22	0.999951	A	1.00655	A	1.02577	A	1.01721	A	1.0191	1.01059	0.985371			Contig2162	Mus musculus chromosome 5 clone RP23-311A21, complete sequence / hypothetical protein LOC393302 [Danio rerio]
Contig2164_615			reverse transcriptase	0.971278	A	0.759271	A	0.544426	A	0.457059	A	0.717038	0.601971	1.51629			Contig2164	Homo sapiens chromosome 18, clone RP11-396N11, complete sequence / SJCHGC03006
Contig2164_693			reverse transcriptase	0.989994	A	0.366722	A	0.519758	A	0.743769	A	1.41731	2.02816	0.580473			Contig2164	Homo sapiens chromosome 18, clone RP11-396N11, complete sequence / SJCHGC03006
Contig2166_652			signal recognition particle 68	0.991866	P	0.0962659	A	0.697749	P	0.359395	P	7.24814	3.73335	0.182125			Contig2166	Homo sapiens, Similar to HLA-B associated transcript 2, cloneIMAGE:5555847, mRNA / SJCHGC01039
Contig2166_699			signal recognition particle 68	0.99934	P	0.173258	P,A	0.67965	P	0.379468	P	3.92276	2.19019	0.327175	0.254923	0.456582	Contig2166	Homo sapiens, Similar to HLA-B associated transcript 2, cloneIMAGE:5555847, mRNA / SJCHGC01039
Contig2167_472			ribosomal protein L27 [Branchiostoma belcheri] sjchgc09318 protein [Schistosoma japonicum], similar to polyprotein(Schistosoma japonicum)	0.998518	P	0.191342	A	0.547823	P	0.301988	P,A	2.86306	1.57826	0.450317			Contig2167	Schistosoma japonicum clone T1A non-LTR retrotransposon SjR2-like, partial sequence
Contig2167_533			ribosomal protein L27 [Branchiostoma belcheri] sjchgc09318 protein [Schistosoma japonicum], similar to polyprotein(Schistosoma japonicum)	0.999084	P	0.226711	P	0.600376	P	0.396238	P	2.6482	1.74777	0.454962	0.377615	0.572158	Contig2167	Schistosoma japonicum clone T1A non-LTR retrotransposon SjR2-like, partial sequence
Contig217_413		Contig217	proteasome26snon-12	0.998995	P	0.228416	P	1.49622	P	0.589102	P	6.55041	2.57907	0.219071	0.152662	0.387736	Contig217	Clostridium perfringens str. 13 DNA, complete genome, section 4-10 / SJCHGC02945
Contig217_500		Contig217	proteasome26snon-12	0.994776	P	0.208819	P	1.38148	P	0.609174	P	6.61567	2.91724	0.2098	0.151156	0.34279	Contig217	Clostridium perfringens str. 13 DNA, complete genome, section 4-10 / SJCHGC02945
Contig2170_644		Contig2170	proteasome26snon-12 hypothetical protein GobsU_26581 [Gemmata obscuriglobus UQM endonuclease-reverse transcriptase	0.99236	P	0.253665	P	0.660677	P	0.331546	P	2.60452	1.30702	0.511307	0.383948	0.765098	Contig2170	Schistosoma japonicum retrotransposon SjR2 polyprotein gene, completecds
Contig2170_704		Contig2170	proteasome26snon-12 hypothetical protein GobsU_26581 [Gemmata obscuriglobus UQM endonuclease-reverse transcriptase	0.999426	P,A	0.233874	A	0.68997	A	0.507845	A	2.95018	2.17145	0.390501			Contig2170	Schistosoma japonicum retrotransposon SjR2 polyprotein gene, completecds
Contig2174_414			endonuclease-reverse transcriptase SJCHGC02592 protein [Schistosoma japonicum] heat shock factor binding protein 1	0.907484	A	0.625363	A	0.599499	A	0.602433	A	0.958642	0.963335	1.0406			Contig2174	Homo sapiens mRNA; cDNA DKFZp686O24200 (from clone DKFZp686O24200); complete cds / heat shock factor binding protein 1 [Homo sapiens] gb|AAC25186.1|
Contig2174_454			endonuclease-reverse transcriptase SJCHGC02592 protein [Schistosoma japonicum] heat shock factor binding protein 1	0.999921	A	2.15953	A	1.14457	A	1.05579	A	0.530009	0.488898	1.96289			Contig2174	Homo sapiens mRNA; cDNA DKFZp686O24200 (from clone DKFZp686O24200); complete cds / heat shock factor binding protein 1 [Homo sapiens] gb|AAC25186.1|
Contig2175_1011			dead (asp-glu-ala-asp) box polypeptide 5	0.998903	A	1.0405	A	1.26098	A	1.01226	A	1.2119	0.972863	0.915431			Contig2175	Homo sapiens mRNA; cDNA DKFZp686J01190 (from clone DKFZp686J01190)
Contig2175_966			dead (asp-glu-ala-asp) box polypeptide 5	0.999998	A	1.16149	A	1.07523	A	1.11799	A	0.925732	0.962548	1.05917			Contig2175	Homo sapiens mRNA; cDNA DKFZp686J01190 (from clone DKFZp686J01190)
Contig2176_599			cytoplasmic 2 (gamma-actin)	0.999904	A	1.04055	A	1.02868	A	1.02591	A	0.988589	0.985924	1.01291			Contig2176	Homo sapiens actin, gamma 1, mRNA (cDNA clone MGC:23578IMAGE:4855463), complete cds
Contig2176_652			cytoplasmic 2 (gamma-actin)	0.999996	A	1.10031	A	1.06267	A	1.14544	A	0.965786	1.04101	0.996611			Contig2176	Homo sapiens actin, gamma 1, mRNA (cDNA clone MGC:23578IMAGE:4855463), complete cds
Contig2178_368			N/A	0.991306	P	0.151132	A	1.0152	P	0.365137	A	6.7173	2.41601	0.218979			Contig2178	Homo sapiens BAC clone RP11-219M8 from 7, complete sequence
Contig2178_428			N/A	0.999951	A	2.93344	A	1.25387	A	1.08136	A	0.427439	0.368631	2.51234			Contig2178	Homo sapiens BAC clone RP11-219M8 from 7, complete sequence
Contig2179_370			N/A	0.999999	A	1.05699	A	1.04622	A	1.06879	A	0.989812	1.01117	0.999509			Contig2179	Salvelinus fontinalis decoy TNF receptor mRNA, complete cds
Contig2179_410			N/A	1	A	1.1757	A	1.06905	A	1.12214	A	0.909291	0.954442	1.07311			Contig2179	Salvelinus fontinalis decoy TNF receptor mRNA, complete cds
Contig2180_643			ubx domain	0.991783	P	0.232994	P	1.26433	P	0.634363	P	5.42643	2.72265	0.245426	0.184283	0.367289	Contig2180	Homo sapiens chromosome 3 clone RP11-625B23, complete sequence / SJCHGC07038
Contig2180_709			ubx domain	0.99313	P	0.185087	P,A	0.850698	P	0.389821	P	4.59621	2.10615	0.298402	0.217571	0.474799	Contig2180	Homo sapiens chromosome 3 clone RP11-625B23, complete sequence / SJCHGC07038
Contig2181_301			N/A	0.999977	A	1.01091	A	1.03055	A	1.03403	A	1.01943	1.02287	0.979287			Contig2181	Oncorhynchus mykiss gene for stress protein HSP70, complete cds
Contig2181_373			N/A	0.957171	A	0.63234	A	0.919541	A	0.652833	A	1.45419	1.03241	0.804312			Contig2181	Oncorhynchus mykiss gene for stress protein HSP70, complete cds
Contig2183_383			N/A	0.99735	A	0.983544	A	0.982329	A	1.44859	A	0.998765	1.47283	0.809194			Contig2183	Homo sapiens, proteasome (prosome, macropain) 26S suref BUnit, non-ATPase, 12, clone MGC:29570 IMAGE:4111477, mRNA, complete cds
Contig2183_443			N/A	0.999783	A	1.05233	A	1.2945	A	1.49744	A	1.23013	1.42298	0.753833			Contig2183	Homo sapiens, proteasome (prosome, macropain) 26S suref BUnit, non-ATPase, 12, clone MGC:29570 IMAGE:4111477, mRNA, complete cds
Contig2184_319			N/A	0.999724	A	1.05438	A	1.04825	A	1.07358	A	0.99419	1.01821	0.993837			Contig2184	S.salar gene for growth hormone I
Contig2184_366			N/A	0.999958	A	1.07429	A	1.06119	A	1.0562	A	0.987809	0.983163	1.01473			Contig2184	S.salar gene for growth hormone I
Contig2185_273			sjchgc03936 protein [Schistosoma japonicum], hypothetical protein	0.999744	A	1.23352	A	1.01312	A	1.05395	A	0.821323	0.854418	1.1935			Contig2185	Homo sapiens chromosome 8, clone CTD-2325A12, complete sequence / SJCHGC03936
Contig2185_355			sjchgc03936 protein [Schistosoma japonicum], hypothetical protein	0.91298	A	0.628373	A	0.624581	A	0.622821	A	0.993965	0.991165	1.00749			Contig2185	Homo sapiens chromosome 8, clone CTD-2325A12, complete sequence / SJCHGC03936
Contig2186_431		Contig2186	chromosome segregation 1-like	0.995409	P,A	1.54707	P	1.24798	P,A	1.03125	P,A	0.806675	0.666587	1.35753	1.23966	1.50018	Contig2186	Listeria innocua Clip11262 complete genome, segment 3-12 / SJCHGC06905
Contig2186_472		Contig2186	chromosome segregation 1-like	0.999911	P	0.325111	A	1.14493	P	0.448383	A	3.52166	1.37917	0.408094			Contig2186	Listeria innocua Clip11262 complete genome, segment 3-12 / SJCHGC06905
Contig2187_349		Contig2187	chromosome segregation 1-like mgc130612 protein	0.995142	P	0.257005	P	1.16823	P	0.503553	P	4.54553	1.95931	0.307463	0.219996	0.510384	Contig2187	Homo sapiens chromosome 16 clone RP11-19H6, complete sequence / SJCHGC07577
Contig2187_389		Contig2187	chromosome segregation 1-like mgc130612 protein	0.995272	P	0.219169	P	1.24498	P	0.510792	P	5.68045	2.33059	0.249656	0.176042	0.429076	Contig2187	Homo sapiens chromosome 16 clone RP11-19H6, complete sequence / SJCHGC07577
Contig2188_196			mgc130612 protein	0.999951	A	1.0799	A	1.11552	A	1.04579	A	1.03299	0.96842	0.999294			Contig2188	Mus musculus chromosome 14 clone RP24-87G13, complete sequence / levansucrase [Pseudomonas syringae pv. tomato str. DC3000]
Contig2188_360			mgc130612 protein	0.967802	A	0.732097	A	0.726084	A	0.747169	A	0.991786	1.02059	0.993852			Contig2188	Mus musculus chromosome 14 clone RP24-87G13, complete sequence / levansucrase [Pseudomonas syringae pv. tomato str. DC3000]
Contig2189_406		Contig2189	N/A	0.993753	P	0.104115	P	6.89615	P	0.231485	P	66.236	2.22336	0.0292144	0.0150975	0.449769	Contig2189	Mus musculus chromosome 16 clone RP23-282P1, complete sequence
Contig2189_446		Contig2189	N/A	0.992532	P	0.0879197	A	6.00251	P	0.24902	P	68.2727	2.83236	0.0281274			Contig2189	Mus musculus chromosome 16 clone RP23-282P1, complete sequence
Contig2190_626			similar to NM_023140 thioredoxin-like 2; PKC interacting cou sjchgc03918 protein [Schistosoma japonicum], hypothetical protein	0.999016	P	0.312147	A	0.711396	A	0.401236	A	2.27904	1.28541	0.561096			Contig2190	Schistosoma mansoni lysophospholipase homolog trans-spliced isoform (SmLPLH) mRNA, partial cds / SJCHGC03918
Contig2190_676			similar to NM_023140 thioredoxin-like 2; PKC interacting cou sjchgc03918 protein [Schistosoma japonicum], hypothetical protein	0.999958	A	1.02963	A	1.0254	A	1.02711	A	0.995891	0.997549	1.00329			Contig2190	Schistosoma mansoni lysophospholipase homolog trans-spliced isoform (SmLPLH) mRNA, partial cds / SJCHGC03918
Contig2191_390			N/A	0.938531	A	0.675693	A	1.08327	A	1.03366	A	1.60319	1.52978	0.638372			Contig2191	Fugu rubripes SIAT3C gene, last three exons
Contig2191_432			N/A	0.991904	A	0.956581	A	0.828252	A	0.956629	A	0.865847	1.00005	1.07187			Contig2191	Fugu rubripes SIAT3C gene, last three exons
Contig2192_202			t-cell receptor beta chain ana	0.999497	A	0.97506	A	3.40014	A	0.99289	A	3.48711	1.01829	0.443912			Contig2192	Mus musculus chromosome 5 clone RP24-360B3, complete sequence / integrin, beta-like 1 [Danio rerio]
Contig2192_222			t-cell receptor beta chain ana	0.999002	A	0.417655	A	0.461242	A	0.434167	A	1.10436	1.03954	0.932881			Contig2192	Mus musculus chromosome 5 clone RP24-360B3, complete sequence / integrin, beta-like 1 [Danio rerio]
Contig2194_345			N/A	0.986851	P,A	0.303554	A	0.349141	A	0.395848	A	1.15018	1.30404	0.814923			Contig2194	Salmo salar microsatellite Ssa42 DNA
Contig2194_411			N/A	0.994648	A	0.420797	A	0.429779	A	0.52234	A	1.02134	1.24131	0.883918			Contig2194	Salmo salar microsatellite Ssa42 DNA
Contig2195_427			N/A	0.999983	A	1.07854	A	1.21663	A	1.06651	A	1.12803	0.98884	0.944792			Contig2195	Human DNA sequence from clone RP11-158M9 on chromosome Xq26.1-27.1 Contains STSs and GSSs, complete sequence / Alpha/beta hydrolase fold:Poly-beta-hydroxybutyrate polymerase, N-terminal [Paracoccus denitrificans PD1222]
[truncated: 36,771 more rows]

## Sheet: Gastrodermis
Sample ()*
Systematic	Protein Description	GASTRODERMIS (ovary+vitelline)	GASTRODERMIS (ovary)	GASTRODERMIS (vitelline)	Synonyms	Microarray Description
[truncated: 214 more rows]

## Sheet: Ovary
Sample ()*
[truncated: 6,646 more rows]

## Sheet: Vitellaria
Sample ()*
[truncated: 3,833 more rows]
